# Supplementary material for: A database of nutritional strategies of nanoplankton genera present in North American lake surface waters
Source: J Plankton Res. 2024 Jul 10;47(1):fbae035. doi: 10.1093/plankt/fbae035 (PMC11774204; doi:10.1093/plankt/fbae035)
Supplement: NanoplanktonNutritionStrategiesDBLeNoachBeisner2024_fbae035 [file nanoplanktonnutritionstrategiesdblenoachbeisner2024_fbae035.zip]

Archive with 1 entries (1 files):
- NanoplanktonNutritionStrategiesDBLeNoachBeisner2024_fbae035.csv
