# Supplementary material for: A database of nutritional strategies of nanoplankton genera present in North American lake surface waters
Source: J Plankton Res. 2024 Jul 10;47(1):fbae035. doi: 10.1093/plankt/fbae035 (PMC11774204; doi:10.1093/plankt/fbae035)
Supplement: NanoplanktonNutritionStrategiesDB_V2_fbae035 [file nanoplanktonnutritionstrategiesdb_v2_fbae035.xlsx]

## Sheet: Readme_metadata
APPENDIX 1 for: A database of nutritional strategies of nanoplankton genera present in North American lake surface waters
Philippe Le Noac’h & Beatrix E. Beisner*
Contact: beisner.beatrix@uqam.ca
Copyright restrictions: Licence Creative Commons Attribution CC-BY-NC-ND. Anyone can share this material, provided it remains unaltered in any way, this is not done for commercial purposes, and the original authors are credited and cited.
Table 1. Descriptions of all columns present in the data set. All values in the dataset are character strings
Column name	Definition
Classic group name	Name of the group used classically in the literature
Empire	Taxonomic information about the taxon: Empire
Kingdom	Taxonomic information about the taxon: Kingdom
Phylum	Taxonomic information about the taxon: Phylum
Former Phylum name	Taxonomic information about the taxon: former Phylum name
Class	Taxonomic information about the taxon: Class
Order	Taxonomic information about the taxon: Order
Family	Taxonomic information about the taxon: Family
Genus	Taxonomic information about the taxon: Genus Also the taxonomic level at which the nutrition strategy assignment is performed.
DB_agreement	Agreement status among the three nanoplankton trait databases. Possible values are: - NA (if the taxa is a cyanobacterial genera or a diatom genera) - Single DB - suspect -> the genus is featured in only one single database; a taxonomic evaluation of the strategy or a literature search is required. - Conflict between DBs -> The databases do not agree on the strategy of the genus; a taxonomic eval…
EvalTaxo_Level	Taxonomic level at which the taxonomic evaluation of the genus trophic strategy was applied. Three values: - Family - Order - NA (strategy already identified, or no results yielded by the taxonomic evaluation)
Method_for_final_decision	Method used to assign a nutrition strategy to the genus. Possible values are: - Cyanobacteria or Diatom - Databases search - Literature review - Taxonomic inference
Final_Nutrition_Strategy	Nutrition strategy attributed to the genus. Possible values are: - Autotroph - Mixotroph - Heterotroph
Comment_LiteratureSearch	Comment about the literature review for a given genus (including relevant references)
Ref_Metadata	Numeric code of the relevant references found during the literature review (see the Reference section of this metadata file for complete citations). Value is NA when the nutrition strategy was not inferred by a literature review or when no relevant reference was found during the review process.

## Sheet: NanoplanktonNutritionStrategies
Classic group name	Empire	Kingdom	Phylum	Former Phylum name	Class	Order	Family	Genus	DB_agreement	EvalTaxo_Level	Method_for_final_decision	Final_Nutrition_Strategy	Comment_LiteratureSearch	Ref_Metadata
DIATOMS	Eukaryota	Chromista	Diatomeae	Bacillariophyta	Bacillariophyceae	Bacillariales	Bacillariaceae	Bacillaria	NA	NA	Cyanobacteria or Diatom	Autotroph	NA	NA
DIATOMS	Eukaryota	Chromista	Diatomeae	Bacillariophyta	Bacillariophyceae	Bacillariales	Bacillariaceae	Cylindrotheca	NA	NA	Cyanobacteria or Diatom	Autotroph	NA	NA
DIATOMS	Eukaryota	Chromista	Diatomeae	Bacillariophyta	Bacillariophyceae	Bacillariales	Bacillariaceae	Denticula	NA	NA	Cyanobacteria or Diatom	Autotroph	NA	NA
DIATOMS	Eukaryota	Chromista	Diatomeae	Bacillariophyta	Bacillariophyceae	Bacillariales	Bacillariaceae	Nitzschia	NA	NA	Cyanobacteria or Diatom	Autotroph	NA	NA
DIATOMS	Eukaryota	Chromista	Diatomeae	Bacillariophyta	Bacillariophyceae	Bacillariales	Bacillariaceae	Tryblionella	NA	NA	Cyanobacteria or Diatom	Autotroph	NA	NA
DIATOMS	Eukaryota	Chromista	Diatomeae	Bacillariophyta	Bacillariophyceae	Centrales	Hemidiscaceae	Actinocyclus	NA	NA	Cyanobacteria or Diatom	Autotroph	NA	NA
DIATOMS	Eukaryota	Chromista	Diatomeae	Bacillariophyta	Bacillariophyceae	Cocconeidales	Achnanthidiaceae	Achnanthidium	NA	NA	Cyanobacteria or Diatom	Autotroph	NA	NA
DIATOMS	Eukaryota	Chromista	Diatomeae	Bacillariophyta	Bacillariophyceae	Cocconeidales	Achnanthidiaceae	Eucocconeis	NA	NA	Cyanobacteria or Diatom	Autotroph	NA	NA
DIATOMS	Eukaryota	Chromista	Diatomeae	Bacillariophyta	Bacillariophyceae	Cocconeidales	Achnanthidiaceae	Gogorevia	NA	NA	Cyanobacteria or Diatom	Autotroph	NA	NA
DIATOMS	Eukaryota	Chromista	Diatomeae	Bacillariophyta	Bacillariophyceae	Cocconeidales	Achnanthidiaceae	Planothidium	NA	NA	Cyanobacteria or Diatom	Autotroph	NA	NA
DIATOMS	Eukaryota	Chromista	Diatomeae	Bacillariophyta	Bacillariophyceae	Cocconeidales	Achnanthidiaceae	Psammothidium	NA	NA	Cyanobacteria or Diatom	Autotroph	NA	NA
DIATOMS	Eukaryota	Chromista	Diatomeae	Bacillariophyta	Bacillariophyceae	Cocconeidales	Achnanthidiaceae	Rossithidium	NA	NA	Cyanobacteria or Diatom	Autotroph	NA	NA
DIATOMS	Eukaryota	Chromista	Diatomeae	Bacillariophyta	Bacillariophyceae	Cocconeidales	Cocconeidaceae	Cocconeis	NA	NA	Cyanobacteria or Diatom	Autotroph	NA	NA
DIATOMS	Eukaryota	Chromista	Diatomeae	Bacillariophyta	Bacillariophyceae	Cymbellales	Anomoeoneidaceae	Anomoeoneis	NA	NA	Cyanobacteria or Diatom	Autotroph	NA	NA
DIATOMS	Eukaryota	Chromista	Diatomeae	Bacillariophyta	Bacillariophyceae	Cymbellales	Cymbellaceae	Cymbella	NA	NA	Cyanobacteria or Diatom	Autotroph	NA	NA
DIATOMS	Eukaryota	Chromista	Diatomeae	Bacillariophyta	Bacillariophyceae	Cymbellales	Cymbellaceae	Encyonopsis	NA	NA	Cyanobacteria or Diatom	Autotroph	NA	NA
DIATOMS	Eukaryota	Chromista	Diatomeae	Bacillariophyta	Bacillariophyceae	Cymbellales	Cymbellales incertae sedis	Gomphonella	NA	NA	Cyanobacteria or Diatom	Autotroph	NA	NA
DIATOMS	Eukaryota	Chromista	Diatomeae	Bacillariophyta	Bacillariophyceae	Cymbellales	Gomphonemataceae	Delicatophycus	NA	NA	Cyanobacteria or Diatom	Autotroph	NA	NA
DIATOMS	Eukaryota	Chromista	Diatomeae	Bacillariophyta	Bacillariophyceae	Cymbellales	Gomphonemataceae	Encyonema	NA	NA	Cyanobacteria or Diatom	Autotroph	NA	NA
DIATOMS	Eukaryota	Chromista	Diatomeae	Bacillariophyta	Bacillariophyceae	Cymbellales	Gomphonemataceae	Gomphonema	NA	NA	Cyanobacteria or Diatom	Autotroph	NA	NA
DIATOMS	Eukaryota	Chromista	Diatomeae	Bacillariophyta	Bacillariophyceae	Cymbellales	Rhoicospheniaceae	Rhoicosphenia	NA	NA	Cyanobacteria or Diatom	Autotroph	NA	NA
DIATOMS	Eukaryota	Chromista	Diatomeae	Bacillariophyta	Bacillariophyceae	Eunotiales	Eunotiaceae	Actinella	NA	NA	Cyanobacteria or Diatom	Autotroph	NA	NA
DIATOMS	Eukaryota	Chromista	Diatomeae	Bacillariophyta	Bacillariophyceae	Eunotiales	Eunotiaceae	Eunotia	NA	NA	Cyanobacteria or Diatom	Autotroph	NA	NA
DIATOMS	Eukaryota	Chromista	Diatomeae	Bacillariophyta	Bacillariophyceae	Fragilariales	Fragilariaceae	Fragilaria	NA	NA	Cyanobacteria or Diatom	Autotroph	NA	NA
DIATOMS	Eukaryota	Chromista	Diatomeae	Bacillariophyta	Bacillariophyceae	Fragilariales	Fragilariaceae	Fragilariforma	NA	NA	Cyanobacteria or Diatom	Autotroph	NA	NA
DIATOMS	Eukaryota	Chromista	Diatomeae	Bacillariophyta	Bacillariophyceae	Fragilariales	Fragilariaceae	Odontidium	NA	NA	Cyanobacteria or Diatom	Autotroph	NA	NA
DIATOMS	Eukaryota	Chromista	Diatomeae	Bacillariophyta	Bacillariophyceae	Fragilariales	Fragilariaceae	Synedra	NA	NA	Cyanobacteria or Diatom	Autotroph	NA	NA
DIATOMS	Eukaryota	Chromista	Diatomeae	Bacillariophyta	Bacillariophyceae	Fragilariales	Staurosiraceae	Pseudostaurosira	NA	NA	Cyanobacteria or Diatom	Autotroph	NA	NA
DIATOMS	Eukaryota	Chromista	Diatomeae	Bacillariophyta	Bacillariophyceae	Fragilariales	Staurosiraceae	Staurosira	NA	NA	Cyanobacteria or Diatom	Autotroph	NA	NA
DIATOMS	Eukaryota	Chromista	Diatomeae	Bacillariophyta	Bacillariophyceae	Fragilariales	Staurosiraceae	Staurosirella	NA	NA	Cyanobacteria or Diatom	Autotroph	NA	NA
DIATOMS	Eukaryota	Chromista	Diatomeae	Bacillariophyta	Bacillariophyceae	Licmophorales	Ulnariaceae	Ctenophora	NA	NA	Cyanobacteria or Diatom	Autotroph	NA	NA
DIATOMS	Eukaryota	Chromista	Diatomeae	Bacillariophyta	Bacillariophyceae	Licmophorales	Ulnariaceae	Pennales	NA	NA	Cyanobacteria or Diatom	Autotroph	NA	NA
DIATOMS	Eukaryota	Chromista	Diatomeae	Bacillariophyta	Bacillariophyceae	Licmophorales	Ulnariaceae	Ulnaria	NA	NA	Cyanobacteria or Diatom	Autotroph	NA	NA
DIATOMS	Eukaryota	Chromista	Diatomeae	Bacillariophyta	Bacillariophyceae	Mastogloiales	Achnanthaceae	Achnanthes	NA	NA	Cyanobacteria or Diatom	Autotroph	NA	NA
DIATOMS	Eukaryota	Chromista	Diatomeae	Bacillariophyta	Bacillariophyceae	Mastogloiales	Mastogloiaceae	Mastogloia	NA	NA	Cyanobacteria or Diatom	Autotroph	NA	NA
DIATOMS	Eukaryota	Chromista	Diatomeae	Bacillariophyta	Bacillariophyceae	Naviculales	Amphipleuraceae	Amphipleura	NA	NA	Cyanobacteria or Diatom	Autotroph	NA	NA
DIATOMS	Eukaryota	Chromista	Diatomeae	Bacillariophyta	Bacillariophyceae	Naviculales	Amphipleuraceae	Frustulia	NA	NA	Cyanobacteria or Diatom	Autotroph	NA	NA
DIATOMS	Eukaryota	Chromista	Diatomeae	Bacillariophyta	Bacillariophyceae	Naviculales	Brachysiraceae	Brachysira	NA	NA	Cyanobacteria or Diatom	Autotroph	NA	NA
DIATOMS	Eukaryota	Chromista	Diatomeae	Bacillariophyta	Bacillariophyceae	Naviculales	Diadesmidaceae	Humidophila	NA	NA	Cyanobacteria or Diatom	Autotroph	NA	NA
DIATOMS	Eukaryota	Chromista	Diatomeae	Bacillariophyta	Bacillariophyceae	Naviculales	Diploneidaceae	Diploneis	NA	NA	Cyanobacteria or Diatom	Autotroph	NA	NA
DIATOMS	Eukaryota	Chromista	Diatomeae	Bacillariophyta	Bacillariophyceae	Naviculales	Naviculaceae	Amphiprora	NA	NA	Cyanobacteria or Diatom	Autotroph	NA	NA
DIATOMS	Eukaryota	Chromista	Diatomeae	Bacillariophyta	Bacillariophyceae	Naviculales	Naviculaceae	Bacillariophyceae	NA	NA	Cyanobacteria or Diatom	Autotroph	NA	NA
DIATOMS	Eukaryota	Chromista	Diatomeae	Bacillariophyta	Bacillariophyceae	Naviculales	Naviculaceae	Caloneis	NA	NA	Cyanobacteria or Diatom	Autotroph	NA	NA
DIATOMS	Eukaryota	Chromista	Diatomeae	Bacillariophyta	Bacillariophyceae	Naviculales	Naviculaceae	Capartogramma	NA	NA	Cyanobacteria or Diatom	Autotroph	NA	NA
DIATOMS	Eukaryota	Chromista	Diatomeae	Bacillariophyta	Bacillariophyceae	Naviculales	Naviculaceae	Geissleria	NA	NA	Cyanobacteria or Diatom	Autotroph	NA	NA
DIATOMS	Eukaryota	Chromista	Diatomeae	Bacillariophyta	Bacillariophyceae	Naviculales	Naviculaceae	Gyrosigma	NA	NA	Cyanobacteria or Diatom	Autotroph	NA	NA
DIATOMS	Eukaryota	Chromista	Diatomeae	Bacillariophyta	Bacillariophyceae	Naviculales	Naviculaceae	Hippodonta	NA	NA	Cyanobacteria or Diatom	Autotroph	NA	NA
DIATOMS	Eukaryota	Chromista	Diatomeae	Bacillariophyta	Bacillariophyceae	Naviculales	Naviculaceae	Navicula	NA	NA	Cyanobacteria or Diatom	Autotroph	NA	NA
DIATOMS	Eukaryota	Chromista	Diatomeae	Bacillariophyta	Bacillariophyceae	Naviculales	Neidiaceae	Neidium	NA	NA	Cyanobacteria or Diatom	Autotroph	NA	NA
DIATOMS	Eukaryota	Chromista	Diatomeae	Bacillariophyta	Bacillariophyceae	Naviculales	Pinnulariaceae	Pinnularia	NA	NA	Cyanobacteria or Diatom	Autotroph	NA	NA
DIATOMS	Eukaryota	Chromista	Diatomeae	Bacillariophyta	Bacillariophyceae	Naviculales	Sellaphoraceae	Fallacia	NA	NA	Cyanobacteria or Diatom	Autotroph	NA	NA
DIATOMS	Eukaryota	Chromista	Diatomeae	Bacillariophyta	Bacillariophyceae	Naviculales	Sellaphoraceae	Sellaphora	NA	NA	Cyanobacteria or Diatom	Autotroph	NA	NA
DIATOMS	Eukaryota	Chromista	Diatomeae	Bacillariophyta	Bacillariophyceae	Naviculales	Stauroneidaceae	Craticula	NA	NA	Cyanobacteria or Diatom	Autotroph	NA	NA
DIATOMS	Eukaryota	Chromista	Diatomeae	Bacillariophyta	Bacillariophyceae	Naviculales	Stauroneidaceae	Stauroneis	NA	NA	Cyanobacteria or Diatom	Autotroph	NA	NA
DIATOMS	Eukaryota	Chromista	Diatomeae	Bacillariophyta	Bacillariophyceae	Pennales	Bacillariaceae	Hantzschia	NA	NA	Cyanobacteria or Diatom	Autotroph	NA	NA
DIATOMS	Eukaryota	Chromista	Diatomeae	Bacillariophyta	Bacillariophyceae	Pennales	Diadesmidaceae	Diadesmis	NA	NA	Cyanobacteria or Diatom	Autotroph	NA	NA
DIATOMS	Eukaryota	Chromista	Diatomeae	Bacillariophyta	Bacillariophyceae	Pennales	Gomphonenataceae	Gomphoneis	NA	NA	Cyanobacteria or Diatom	Autotroph	NA	NA
DIATOMS	Eukaryota	Chromista	Diatomeae	Bacillariophyta	Bacillariophyceae	Pennales	Gomphonenataceae	Gomphosphenia	NA	NA	Cyanobacteria or Diatom	Autotroph	NA	NA
DIATOMS	Eukaryota	Chromista	Diatomeae	Bacillariophyta	Bacillariophyceae	Pennales	Mastogloiaceae	Aneumastus	NA	NA	Cyanobacteria or Diatom	Autotroph	NA	NA
DIATOMS	Eukaryota	Chromista	Diatomeae	Bacillariophyta	Bacillariophyceae	Pennales	Peroniaceae	Peronia	NA	NA	Cyanobacteria or Diatom	Autotroph	NA	NA
DIATOMS	Eukaryota	Chromista	Diatomeae	Bacillariophyta	Bacillariophyceae	Pennales	Plagiotropidaceae	Plagiotropis	NA	NA	Cyanobacteria or Diatom	Autotroph	NA	NA
DIATOMS	Eukaryota	Chromista	Diatomeae	Bacillariophyta	Bacillariophyceae	Pennales	Pleurosigmataceae	Pleurosigma	NA	NA	Cyanobacteria or Diatom	Autotroph	NA	NA
DIATOMS	Eukaryota	Chromista	Diatomeae	Bacillariophyta	Bacillariophyceae	Rhopalodiales	Rhopalodiaceae	Epithemia	NA	NA	Cyanobacteria or Diatom	Autotroph	NA	NA
DIATOMS	Eukaryota	Chromista	Diatomeae	Bacillariophyta	Bacillariophyceae	Rhopalodiales	Rhopalodiaceae	Rhopalodia	NA	NA	Cyanobacteria or Diatom	Autotroph	NA	NA
DIATOMS	Eukaryota	Chromista	Diatomeae	Bacillariophyta	Bacillariophyceae	Surirellales	Entomoneidaceae	Entomoneis	NA	NA	Cyanobacteria or Diatom	Autotroph	NA	NA
DIATOMS	Eukaryota	Chromista	Diatomeae	Bacillariophyta	Bacillariophyceae	Surirellales	Surirellaceae	Campylodiscus	NA	NA	Cyanobacteria or Diatom	Autotroph	NA	NA
DIATOMS	Eukaryota	Chromista	Diatomeae	Bacillariophyta	Bacillariophyceae	Surirellales	Surirellaceae	Cymatopleura	NA	NA	Cyanobacteria or Diatom	Autotroph	NA	NA
DIATOMS	Eukaryota	Chromista	Diatomeae	Bacillariophyta	Bacillariophyceae	Surirellales	Surirellaceae	Stenopterobia	NA	NA	Cyanobacteria or Diatom	Autotroph	NA	NA
DIATOMS	Eukaryota	Chromista	Diatomeae	Bacillariophyta	Bacillariophyceae	Surirellales	Surirellaceae	Surirella	NA	NA	Cyanobacteria or Diatom	Autotroph	NA	NA
DIATOMS	Eukaryota	Chromista	Diatomeae	Bacillariophyta	Bacillariophyceae	Tabellariales	Tabellariaceae	Asterionella	NA	NA	Cyanobacteria or Diatom	Autotroph	NA	NA
DIATOMS	Eukaryota	Chromista	Diatomeae	Bacillariophyta	Bacillariophyceae	Tabellariales	Tabellariaceae	Diatoma	NA	NA	Cyanobacteria or Diatom	Autotroph	NA	NA
DIATOMS	Eukaryota	Chromista	Diatomeae	Bacillariophyta	Bacillariophyceae	Tabellariales	Tabellariaceae	Meridion	NA	NA	Cyanobacteria or Diatom	Autotroph	NA	NA
DIATOMS	Eukaryota	Chromista	Diatomeae	Bacillariophyta	Bacillariophyceae	Tabellariales	Tabellariaceae	Tabellaria	NA	NA	Cyanobacteria or Diatom	Autotroph	NA	NA
DIATOMS	Eukaryota	Chromista	Diatomeae	Bacillariophyta	Bacillariophyceae	Thalassiophysales	Catenulaceae	Amphora	NA	NA	Cyanobacteria or Diatom	Autotroph	NA	NA
DIATOMS	Eukaryota	Chromista	Diatomeae	Bacillariophyta	Bacillariophyta classis incertae sedis	Bacillariophyta ordo incertae sedis	Bacillariophyta familia incertae sedis	Navigeia	NA	NA	Cyanobacteria or Diatom	Autotroph	NA	NA
DIATOMS	Eukaryota	Chromista	Diatomeae	Bacillariophyta	Coscinodiscophyceae	Aulacoseirales	Aulacoseiraceae	Aulacoseira	NA	NA	Cyanobacteria or Diatom	Autotroph	NA	NA
DIATOMS	Eukaryota	Chromista	Diatomeae	Bacillariophyta	Coscinodiscophyceae	Coscinodiscales	Coscinodiscaceae	Centrales	NA	NA	Cyanobacteria or Diatom	Autotroph	NA	NA
DIATOMS	Eukaryota	Chromista	Diatomeae	Bacillariophyta	Coscinodiscophyceae	Coscinodiscales	Coscinodiscaceae	Coscinodiscus	NA	NA	Cyanobacteria or Diatom	Autotroph	NA	NA
DIATOMS	Eukaryota	Chromista	Diatomeae	Bacillariophyta	Coscinodiscophyceae	Melosirales	Melosiraceae	Melosira	NA	NA	Cyanobacteria or Diatom	Autotroph	NA	NA
DIATOMS	Eukaryota	Chromista	Diatomeae	Bacillariophyta	Coscinodiscophyceae	Rhizosoleniales	Rhizosoleniaceae	Rhizosolenia	NA	NA	Cyanobacteria or Diatom	Autotroph	NA	NA
DIATOMS	Eukaryota	Chromista	Diatomeae	Bacillariophyta	Coscinodiscophyceae	Rhizosoleniales	Rhizosoleniaceae	Urosolenia	NA	NA	Cyanobacteria or Diatom	Autotroph	NA	NA
DIATOMS	Eukaryota	Chromista	Diatomeae	Bacillariophyta	Mediophyceae	Chaetocerotales	Chaetocerotaceae	Acanthoceras	NA	NA	Cyanobacteria or Diatom	Autotroph	NA	NA
DIATOMS	Eukaryota	Chromista	Diatomeae	Bacillariophyta	Mediophyceae	Chaetocerotales	Chaetocerotaceae	Chaetoceros	NA	NA	Cyanobacteria or Diatom	Autotroph	NA	NA
DIATOMS	Eukaryota	Chromista	Diatomeae	Bacillariophyta	Mediophyceae	Stephanodiscales	Stephanodiscaceae	Cyclotella	NA	NA	Cyanobacteria or Diatom	Autotroph	NA	NA
DIATOMS	Eukaryota	Chromista	Diatomeae	Bacillariophyta	Mediophyceae	Stephanodiscales	Stephanodiscaceae	Discostella	NA	NA	Cyanobacteria or Diatom	Autotroph	NA	NA
DIATOMS	Eukaryota	Chromista	Diatomeae	Bacillariophyta	Mediophyceae	Stephanodiscales	Stephanodiscaceae	Lindavia	NA	NA	Cyanobacteria or Diatom	Autotroph	NA	NA
DIATOMS	Eukaryota	Chromista	Diatomeae	Bacillariophyta	Mediophyceae	Stephanodiscales	Stephanodiscaceae	Pantocsekiella	NA	NA	Cyanobacteria or Diatom	Autotroph	NA	NA
DIATOMS	Eukaryota	Chromista	Diatomeae	Bacillariophyta	Mediophyceae	Stephanodiscales	Stephanodiscaceae	Puncticulata	NA	NA	Cyanobacteria or Diatom	Autotroph	NA	NA
DIATOMS	Eukaryota	Chromista	Diatomeae	Bacillariophyta	Mediophyceae	Stephanodiscales	Stephanodiscaceae	Stephanodiscus	NA	NA	Cyanobacteria or Diatom	Autotroph	NA	NA
DIATOMS	Eukaryota	Chromista	Diatomeae	Bacillariophyta	Mediophyceae	Thalassiosirales	Skeletonemataceae	Skeletonema	NA	NA	Cyanobacteria or Diatom	Autotroph	NA	NA
GOLDEN ALGAE	Eukaryota	Chromista	Bigyra	Bigyra	Bikosea	Bicoecida	Bicoecidae	Bicosoeca	Conflict between DBs	NA	Literature review	Heterotroph	Genus of colorless flagellates, it should thus be considered heterotrophic (Hibberd 1978, https://doi.org/10.1080/00071617800650201)	[1]
CRYPTOPHYTES	Eukaryota	Chromista	Cryptophyta	Cryptophyta	Cryptophyceae	Cryptomonadales	Cryptomonadaceae	Cryptomonas	Conflict between DBs	NA	Literature review	Mixotroph	Phago-mixotrophic , as demonstrated in Ballen-Segura et al. 2018 (https://doi.org/10.1111/1758-2229.12696)	[2]
CRYPTOPHYTES	Eukaryota	Chromista	Cryptophyta	Cryptophyta	Cryptophyceae	Cryptomonadales	Hemiselmidaceae	Chroomonas	Conflict between DBs	NA	Literature review	Mixotroph	Considered to be a potential phago-mixotrophic genus by many publications, and bacterivory reported in Ballen-Segura et al. 2018 (https://doi.org/10.1111/1758-2229.12696)	[2]
CRYPTOPHYTES	Eukaryota	Chromista	Cryptophyta	Cryptophyta	Cryptophyceae	Cryptomonadales	Hemiselmidaceae	Komma	Single DB - suspect	NA	Literature review	Mixotroph	Did not found specific reference to this genus, but all other members of the Cryptomonadales order (Chroomonas, Cryptomonas) featured in this list appear to be proven mixotrophs, so I think it should be classified as such.	NA
CRYPTOPHYTES	Eukaryota	Chromista	Cryptophyta	Cryptophyta	Cryptophyceae	Pyrenomonadales	Geminigeraceae	Plagioselmis	Conflict between DBs	NA	Literature review	Mixotroph	Phago-mixotrophic according to Saad et al. (2016). Prey for larger mixotrophic dinoflagellates (cf. Stoecker et al. 2017, https://doi.org/10.1146/annurev-marine-010816-060617).	[3], [4]
CRYPTOPHYTES	Eukaryota	Chromista	Cryptophyta	Cryptophyta	Cryptophyceae	Pyrenomonadales	Pyrenomonadaceae	Rhodomonas	Conflict between DBs	NA	Literature review	Mixotroph	Phago-mixotrophic according to Ballen-Segura et al. 2017 (https://doi.org/10.1128/AEM.02317-16).	[1]
OTHER	Eukaryota	Chromista	Haptophyta	Haptophyta	Coccolithophyceae	Prymnesiales	Chrysochromulinaceae	Chrysochromulina	Two or more DBs agree	NA	Databases search	Mixotroph	NA	NA
OTHER	Eukaryota	Chromista	Haptophyta	Haptophyta	Coccolithophyceae	Prymnesiales	Prymnesiaceae	Prymnesium	Single DB - suspect	NA	Literature review	Mixotroph	Phago-mixotrophic according to Legrand 2001 (https://doi.org/10.4319/lo.2001.46.5.1208). Prymnesiophytes (Haptophyta) are phago-mixotrophic according to Wilken et al. 2020 (https://doi.org/10.1111/jpy.12920).	[5], [6]
CRYPTOPHYTES	Eukaryota	Chromista	Katablepharidophyta	Katablepharidophyta	Katablepharidophyceae	Katablephariales	Katablepharidaceae	Katablepharis	Single DB - suspect	NA	Literature review	Heterotroph	Genus of colorless flagellates that grazes on bacteria according to Domaison et al. 2003 (https://doi.org/10.1016/S0168-6496(03)00248-4), so heterotrophic.	[7]
DINOFLAGELLATES	Eukaryota	Chromista	Dinoflagellata	Miozoa	Dinophyceae	Amphidiniales	Amphidiniaceae	Amphidinium	Single DB - suspect	NA	Literature review	Mixotroph	Phago-mixotroph according to Stoecker 1999 (https://doi.org/10.1111/j.1550-7408.1999.tb04619.x).	[8]
DINOFLAGELLATES	Eukaryota	Chromista	Dinoflagellata	Miozoa	Dinophyceae	Gonyaulacales	Ceratiaceae	Ceratium	Conflict between DBs	NA	Literature review	Mixotroph	The strategy of this genus is debated. There are many reports of phagotrophy for marine taxa formerly classified as Ceratium but now classified as Tripos. Example of freshwater species of Ceratium that are still classified as such are Ceratium furcoides and Ceratium hirundella. Hansen and Callado 1999 (10.1111/j.1550-7408.1999.tb04617.x) indicate that Ceratium hirundella is able to ingest prey an…	[8], [9]
DINOFLAGELLATES	Eukaryota	Chromista	Dinoflagellata	Miozoa	Dinophyceae	Gonyaulacales	Tovelliaceae	Katodinium	Two or more DBs agree	NA	Databases search	Mixotroph	NA	NA
DINOFLAGELLATES	Eukaryota	Chromista	Dinoflagellata	Miozoa	Dinophyceae	Gymnodiniales	Gymnodiniaceae	Gymnodinium	Single DB - suspect	NA	Literature review	Mixotroph	Evidence of phago-mixotrophy and photosynthetic activity within this genus according to Lee et al. 2014 (https://doi.org/10.1016/j.jembe.2014.05.011) and You et al. 2020 (https://doi.org/10.1007/s00227-020-3678-y).	[10], [11]
DINOFLAGELLATES	Eukaryota	Chromista	Dinoflagellata	Miozoa	Dinophyceae	Gymnodiniales	Gymnodiniaceae	Nusuttodinium	Missing value	NA	Literature review	Mixotroph	Phago-mixotroph (Drumm et al. 2017, https://doi.org/10.1371/journal.pone.0181751).	[12]
DINOFLAGELLATES	Eukaryota	Chromista	Dinoflagellata	Miozoa	Dinophyceae	Gymnodiniales	Gyrodiniaceae	Gyrodinium	Single DB - suspect	NA	Literature review	Mixotroph	Phago-mixotroph according to Stoecker 1999 (https://doi.org/10.1111/j.1550-7408.1999.tb04619.x).	[8]
DINOFLAGELLATES	Eukaryota	Chromista	Dinoflagellata	Miozoa	Dinophyceae	Gymnodiniales	Kareniaceae	Karlodinium	Single DB - suspect	NA	Literature review	Mixotroph	Phago-mixotrophic genus according to Calbet et al. 2011 (https://doi.org/10.1016/j.hal.2011.05.001).	[13]
DINOFLAGELLATES	Eukaryota	Chromista	Dinoflagellata	Miozoa	Dinophyceae	Peridiniales	Ensiculiferaceae	Ensiculifera	Peridiniopsis	NA	Literature review	Autotroph	Not information found about about the nutrition strategy of this genus. Without any compelling evidence showing that this genera has the ability to feed on prey, it will be classified as autotrophic.	NA
DINOFLAGELLATES	Eukaryota	Chromista	Dinoflagellata	Miozoa	Dinophyceae	Peridiniales	Heterocapsaceae	Heterocapsa	Missing value	NA	Literature review	Mixotroph	Compelling evidence of phago-mixotrophy within this genus (Heterocapsa rotundata, Millette et al. 2017, https://doi.org/10.1002/lno.10470)	[14]
DINOFLAGELLATES	Eukaryota	Chromista	Dinoflagellata	Miozoa	Dinophyceae	Peridiniales	Peridiniaceae	Glochidinium	Missing value	NA	Literature review	Mixotroph	Displays chloroplast (Boltovskoy 1999, https://doi.org/10.1080/00173139908559218), so it is not heterotrophic. It is classified as phago-mixotrophic in Moresco et al. 2020 (https://doi.org/10.1111/aec.12852). Since there are additional physiological evidences of the presence of a feeding apparatus for another genera of the Peridiniaceae family, this genera will be classified as a mixotroph.	[15], [16]
DINOFLAGELLATES	Eukaryota	Chromista	Dinoflagellata	Miozoa	Dinophyceae	Peridiniales	Peridiniaceae	Parvodinium	Conflict between DBs	NA	Literature review	Mixotroph	Classified as phago-mixotrophic in Moresco et al. 2020 (https://doi.org/10.1111/aec.12852). Evidence of the presence of a potential feeding apparatus for several strain of this genus (Pandeirada et al. 2022, https://doi.org/10.1016/j.ejop.2022.125930).	[16], [17]
DINOFLAGELLATES	Eukaryota	Chromista	Dinoflagellata	Miozoa	Dinophyceae	Peridiniales	Peridiniaceae	Peridinium	Two or more DBs agree	NA	Databases search	Mixotroph	NA	NA
DINOFLAGELLATES	Eukaryota	Chromista	Dinoflagellata	Miozoa	Dinophyceae	Peridiniales	Peridiniales incertae sedis	Glenodinium	Single DB - suspect	NA	Literature review	Mixotroph	It is used as a grazer in ingestion experiments conducted by Tang et al. 2003 (https://doi.org/10.1093/plankt/25.7.831), and it described as photosyntheric in Prézelin 1976 (https://doi.org/10.1007/BF00387826).	[18], [19]
DINOFLAGELLATES	Eukaryota	Chromista	Dinoflagellata	Miozoa	Dinophyceae	Peridiniales	Peridiniopsidaceae	Peridiniopsis	Two or more DBs agree	NA	Databases search	Mixotroph	NA	NA
DINOFLAGELLATES	Eukaryota	Chromista	Dinoflagellata	Miozoa	Dinophyceae	Peridiniales	Protoperidiniaceae	Protoperidinium	Single DB - suspect	NA	Literature review	Heterotroph	Consistently described as exclusively phago-heterotrophic in multiple publication: Gaines & Taylor 1984 (https://doi.org/10.1093/plankt/6.6.1057); Menden-Deuer et al. 2005 (https://doi.org/10.3354/ame041145); Jeong et al. 2010 (https://doi.org/10.1007/s12601-010-0007-2). No indication that this genus can is capable of photosynthesis.	[20], [21], [22]
DINOFLAGELLATES	Eukaryota	Chromista	Dinoflagellata	Miozoa	Dinophyceae	Phytodiniales	Phytodiniaceae	Cystodinium	Missing value	NA	Literature review	Mixotroph	Mixotroph according to Stoecker 1999 (https://doi.org/10.1111/j.1550-7408.1999.tb04619.x)	[8]
DINOFLAGELLATES	Eukaryota	Chromista	Dinoflagellata	Miozoa	Dinophyceae	Suessiales	Suessiaceae	Biecheleria	Single DB - suspect	NA	Literature review	Mixotroph	Biecheleria cincta is described as mixotrophic in Yoo et al. 2013 (https://doi.org/10.4490/algae.2013.28.4.343).	[23]
DINOFLAGELLATES	Eukaryota	Chromista	Dinoflagellata	Miozoa	Dinophyceae	Thoracosphaerales	Thoracosphaeraceae	Apocalathium	Single DB - suspect	NA	Literature review	Mixotroph	Some evidence of mixotrophy within the Thoracosphaeraceae familly (Jeong et al. 2005, https://doi.org/10.3354/ame040133).	[24]
DINOFLAGELLATES	Eukaryota	Chromista	Dinoflagellata	Miozoa	Dinophyceae	Thoracosphaerales	Thoracosphaeraceae	Fusiperidinium	Missing value	NA	Literature review	Mixotroph	Some evidence of mixotrophy within the Thoracosphaeraceae familly (Jeong et al. 2005, https://doi.org/10.3354/ame040133).	[24]
DINOFLAGELLATES	Eukaryota	Chromista	Dinoflagellata	Miozoa	Dinophyceae	Thoracosphaerales	Thoracosphaeraceae	Scrippsiella	Single DB - suspect	NA	Literature review	Mixotroph	Evidence of phagotrophy for this genus (Jeong et al. 2005, https://doi.org/10.3354/ame040133).	[24]
DINOFLAGELLATES	Eukaryota	Chromista	Dinoflagellata	Miozoa	Oxyrrhidophyceae (Oxyrrhida)	Oxyrrhinales	Oxyrrhinaceae	Oxyrrhis	Single DB - suspect	NA	Literature review	Heterotroph	Described as non-photosyntheticc, i.e., heterotrophic (Slamovits & Keeling 2010, https://doi.org/10.1093/plankt/fbq153).	[25]
CHRYSOPHYTES	Eukaryota	Chromista	Ochrophyta	Ochrophyta	Chrysophyceae	Chromulinales	Chromulinaceae	Chromulina	Two or more DBs agree	NA	Databases search	Mixotroph	NA	NA
CHRYSOPHYTES	Eukaryota	Chromista	Ochrophyta	Ochrophyta	Chrysophyceae	Chromulinales	Chromulinaceae	Ochromonas	Two or more DBs agree	NA	Databases search	Mixotroph	NA	NA
CHRYSOPHYTES	Eukaryota	Chromista	Ochrophyta	Ochrophyta	Chrysophyceae	Chromulinales	Chromulinaceae	Uroglena	Conflict between DBs	NA	Literature review	Mixotroph	Mixotrophic according to Bird & kalf 1987 (https://doi.org/10.4319/lo.1987.32.2.0277)	[26]
CHRYSOPHYTES	Eukaryota	Chromista	Ochrophyta	Ochrophyta	Chrysophyceae	Chromulinales	Chrysamoebaceae	Chrysamoeba	Single DB - suspect	NA	Literature review	Mixotroph	Mixotroph according to Sanders & Porter 1988 (https://doi.org/10.1007/978-1-4684-5409-3_5) and Saad et al. 2016 (https://doi.org/10.1093/plankt/fbw029). Species from the Chromulinales order appears to be phago-mixotrophic according to Wilken et al. 2020 (https://doi.org/10.1111/jpy.12920).	[27], [3], [6]
CHRYSOPHYTES	Eukaryota	Chromista	Ochrophyta	Ochrophyta	Chrysophyceae	Chromulinales	Chrysocapsaceae	Chrysocapsella	Missing value	NA	Literature review	Mixotroph	No information was found about the strategy of this genus. Since taxa from the Chromulinales order are phago-mixotrophic (Wilken et al. 2020, https://doi.org/10.1111/jpy.12920),it should probably be considered mixotrophic too.	[6]
CHRYSOPHYTES	Eukaryota	Chromista	Ochrophyta	Ochrophyta	Chrysophyceae	Chromulinales	Chrysosphaeraceae	Chrysosphaera	Missing value	NA	Literature review	Mixotroph	Species from the Chromulinales order are phago-mixotrophic according to Wilken et al. 2020 (https://doi.org/10.1111/jpy.12920). According to Belcher 1974 (https://doi.org/10.1080/00071617400650171), Chrysosphaera sp. also displays chloroplast, so it's not purely heterotrophic.	[6], [28]
CHRYSOPHYTES	Eukaryota	Chromista	Ochrophyta	Ochrophyta	Chrysophyceae	Chromulinales	Dinobryaceae	Chrysococcus	Conflict between DBs	NA	Literature review	Mixotroph	Genus that is considered phago-mixotrophic in Olrik 1998 (https://doi.org/10.1023/A:1017045809572). Can ingest particle according to Sanders & Porter 1988 (https://doi.org/10.1007/978-1-4684-5409-3_5). Evidence of phago-mixotrophy within the Dinobryaceae familly (Bird & kalf 1987, https://doi.org/10.4319/lo.1987.32.2.0277)..	[29], [27], [26]
CHRYSOPHYTES	Eukaryota	Chromista	Ochrophyta	Ochrophyta	Chrysophyceae	Chromulinales	Dinobryaceae	Chrysoikos	Single DB - suspect	NA	Literature review	Mixotroph	No information found on this genus, but strong evidence of phago-mixotrophy within the Dinobryaceae family (Bird & kalf 1987, https://doi.org/10.4319/lo.1987.32.2.0277).	[26]
CHRYSOPHYTES	Eukaryota	Chromista	Ochrophyta	Ochrophyta	Chrysophyceae	Chromulinales	Dinobryaceae	Chrysolykos	Two or more DBs agree	NA	Databases search	Mixotroph	NA	NA
CHRYSOPHYTES	Eukaryota	Chromista	Ochrophyta	Ochrophyta	Chrysophyceae	Chromulinales	Dinobryaceae	Dinobryon	Two or more DBs agree	NA	Databases search	Mixotroph	NA	NA
CHRYSOPHYTES	Eukaryota	Chromista	Ochrophyta	Ochrophyta	Chrysophyceae	Chromulinales	Dinobryaceae	Epipyxis	Two or more DBs agree	NA	Databases search	Mixotroph	NA	NA
CHRYSOPHYTES	Eukaryota	Chromista	Ochrophyta	Ochrophyta	Chrysophyceae	Chromulinales	Dinobryaceae	Kephyrion	Two or more DBs agree	NA	Databases search	Mixotroph	NA	NA
CHRYSOPHYTES	Eukaryota	Chromista	Ochrophyta	Ochrophyta	Chrysophyceae	Chromulinales	Dinobryaceae	Pseudokephyrion	Conflict between DBs	NA	Literature review	Mixotroph	No information found on this genus, but evidence of phago-mixotrophy within the Dinobryaceae family (Bird & kalf 1987, https://doi.org/10.4319/lo.1987.32.2.0277).	[26]
CHRYSOPHYTES	Eukaryota	Chromista	Ochrophyta	Ochrophyta	Chrysophyceae	Hibberdiales	Stylococcaceae	Bitrichia	Conflict between DBs	NA	Literature review	Autotroph	Hybberdiales: not an order of mixotrophic taxa according to Wilken et al. 2020 (https://doi.org/10.1111/jpy.12920)	[6]
CHRYSOPHYTES	Eukaryota	Chromista	Ochrophyta	Ochrophyta	Chrysophyceae	Hibberdiales	Stylococcaceae	Lagynion	Single DB - suspect	NA	Literature review	Autotroph	No evidence that this taxa is phago-mixotrophic. Phototrophic according to Wilken et al. 2020 (https://doi.org/10.1111/jpy.12920), and no phago-mixotrophic genus reported among the Hibberdiales orderaccording to the same reference.	[6]
CHRYSOPHYTES	Eukaryota	Chromista	Ochrophyta	Ochrophyta	Chrysophyceae	Hibberdiales	Stylococcaceae	Stephanoporos	Missing value	NA	Literature review	Autotroph	No evidence that this taxa is phago-mixotrophic. No phago-mixotrophic genus reported among the Hibberdiales order (Wilken et al. 2020, https://doi.org/10.1111/jpy.12920).	[6]
CHRYSOPHYTES	Eukaryota	Chromista	Ochrophyta	Ochrophyta	Chrysophyceae	Paraphysomonadales	Chrysosphaerellaceae	Chrysosphaerella	Missing value	NA	Literature review	Mixotroph	Genus that is considered mixotrophic in Olrik 1998 (https://doi.org/10.1023/A:1017045809572). Particle uptake reported in Bird & kalf 1987 (https://doi.org/10.4319/lo.1987.32.2.0277).	[29], [26]
OTHER	Eukaryota	Chromista	Ochrophyta	Ochrophyta	Dictyochophyceae	Dictyochales	Dictyochaceae	Dictyocha	Single DB - suspect	NA	Literature review	Autotroph	No ingestion of bacteria detected according to Havskum & Riemann 1996 (https://doi.org/10.3354/meps137251)	[30]
OTHER	Eukaryota	Chromista	Ochrophyta	Ochrophyta	Dictyochophyceae	Pedinellales	Pedinellaceae	Pedinella	Missing value	NA	Literature review	Mixotroph	Mixotroph according to Daugbjerg 1996 (https://doi.org/10.2216/i0031-8884-35-5-435.1)	[31]
OTHER	Eukaryota	Chromista	Ochrophyta	Ochrophyta	Dictyochophyceae	Pedinellales	Pedinellaceae	Pseudopedinella	Conflict between DBs	NA	Literature review	Mixotroph	Mixotrophic according to Gerea et al. 2016 (https://doi.org/10.3354/ame01780)	[32]
EUSTIGMATOPHYTES	Eukaryota	Chromista	Gyrista	Ochrophyta	Eustigmatophyceae	Eustigmatales	Pseudocharaciopsidaceae	Pseudocharaciopsis	Missing value	NA	Literature review	Autotroph	No indication from the litterature search that this taxa is mixotrophic. All taxa from the Eustigmatophyceae class in our complete taxa list have been classified as autotroph.	NA
EUSTIGMATOPHYTES	Eukaryota	Chromista	Gyrista	Ochrophyta	Eustigmatophyceae	Goniochloridales	Goniochloridaceae	Goniochloris	Two or more DBs agree	NA	Databases search	Autotroph	NA	NA
EUSTIGMATOPHYTES	Eukaryota	Chromista	Gyrista	Ochrophyta	Eustigmatophyceae	Goniochloridales	Goniochloridaceae	Pseudostaurastrum	Two or more DBs agree	NA	Databases search	Autotroph	NA	NA
EUSTIGMATOPHYTES	Eukaryota	Chromista	Gyrista	Ochrophyta	Eustigmatophyceae	Goniochloridales	Goniochloridaceae	Tetraedriella	Missing value	NA	Literature review	Autotroph	No reference reporting that this genus is phago-mixotrophic was found. The other two taxa from the Goniochloridaceae order in the database have been classified as autotroph.	NA
OTHER	Eukaryota	Chromista	Ochrophyta	Ochrophyta	Phaeothamniophyceae	Phaeothamniales	Phaeothamniaceae	Stichogloea	Single DB - suspect	NA	Literature review	Autotroph	No information found about this genus, its familly or even its order. In the absence of compelling evidience, we will consider it to be autotrophic.	NA
OTHER	Eukaryota	Chromista	Ochrophyta	Ochrophyta	Raphidophyceae	Chattonellales	Vacuolariaceae	Gonyostomum	Conflict between DBs	NA	Literature review	Autotroph	No evidence of phago-mixotrophy according to Rengefors et al. 2008 (https://doi.org/10.3354/ame01176 ), but some evidences dominance through cell lysis and osmotrophy in humic lake.	[33]
CHRYSOPHYTES	Eukaryota	Chromista	Ochrophyta	Ochrophyta	Synurophyceae	Synurales	Mallomonadaceae	Mallomonas	Conflict between DBs	NA	Literature review	Autotroph	Bird & Kalf 1987 (https://doi.org/10.4319/lo.1987.32.2.0277) states that the Mallomonas genus is autotrophic. Culture experiments (Rottberger et al. 2013, https://doi.org/10.3354/ame01662) have shown that the growth rate of Mallomonas annulata does not respond positively to bacterial addition is the growth medium and is thus phototrophic. Callieri et al. 2006 (https://doi.org/10.3354/ame042127) r…	[26], [34], [35], [6]
CHRYSOPHYTES	Eukaryota	Chromista	Ochrophyta	Ochrophyta	Synurophyceae	Synurales	Synuraceae	Spiniferomonas	Two or more DBs agree	NA	Databases search	Autotroph	NA	NA
CHRYSOPHYTES	Eukaryota	Chromista	Ochrophyta	Ochrophyta	Synurophyceae	Synurales	Synuraceae	Synura	Conflict between DBs	NA	Literature review	Autotroph	This genus is a bit tricky. Not mixotrophic according to several publications (Bird & kalf 1987, https://doi.org/10.4319/lo.1987.32.2.0277; Olefeld et al. 2018, https://doi.org/10.1007/s13127-018-0365-7), but referred to as mixotrophic elsewhere (Kalinowska & Grabowska 2016, https://doi.org/10.1007/s10750-016-2769-8), without reference to experimental studies to back that up. Synurales are an aut…	[26], [36], [37], [6]
YELLOW-GREEN ALGAE	Eukaryota	Chromista	Ochrophyta	Ochrophyta	Xanthophyceae	Mischococcales	Centritractaceae	Centritractus	Two or more DBs agree	NA	Databases search	Autotroph	NA	NA
YELLOW-GREEN ALGAE	Eukaryota	Chromista	Ochrophyta	Ochrophyta	Xanthophyceae	Mischococcales	Centritractaceae	Pseudotetraedron	Missing value	NA	Literature review	Autotroph	No evidence of phago-mixotrophy within the Mischococcales order.	NA
YELLOW-GREEN ALGAE	Eukaryota	Chromista	Ochrophyta	Ochrophyta	Xanthophyceae	Mischococcales	Characiopsidaceae	Characiopsis	Missing value	NA	Literature review	Autotroph	No evidence of phago-mixotrophy within the Mischococcales order.	NA
YELLOW-GREEN ALGAE	Eukaryota	Chromista	Ochrophyta	Ochrophyta	Xanthophyceae	Mischococcales	Characiopsidaceae	Harpochytrium	Missing value	NA	Literature review	Autotroph	No evidence of phago-mixotrophy within the Mischococcales order.	NA
YELLOW-GREEN ALGAE	Eukaryota	Chromista	Ochrophyta	Ochrophyta	Xanthophyceae	Mischococcales	Characiopsidaceae	Peroniella	Missing value	NA	Literature review	Autotroph	No evidence of phago-mixotrophy within the Mischococcales order.	NA
YELLOW-GREEN ALGAE	Eukaryota	Chromista	Ochrophyta	Ochrophyta	Xanthophyceae	Mischococcales	Gloeobotrydaceae	Gloeobotrys	Missing value	NA	Literature review	Autotroph	No evidence of phago-mixotrophy within the Mischococcales order.	NA
YELLOW-GREEN ALGAE	Eukaryota	Chromista	Ochrophyta	Ochrophyta	Xanthophyceae	Mischococcales	Ophiocytiaceae	Ophiocytium	Two or more DBs agree	NA	Databases search	Autotroph	NA	NA
YELLOW-GREEN ALGAE	Eukaryota	Chromista	Ochrophyta	Ochrophyta	Xanthophyceae	Mischococcales	Pleurochloridaceae	Isthmochloron	Two or more DBs agree	NA	Databases search	Autotroph	NA	NA
YELLOW-GREEN ALGAE	Eukaryota	Chromista	Ochrophyta	Ochrophyta	Xanthophyceae	Tribonematales	Tribonemataceae	Tribonema	Single DB - suspect	NA	Literature review	Autotroph	Some evidence of osmo-mixotrophy for this taxa (Přibyl & Cepák 2019, https://doi.org/10.1007/s10811-019-1738-9), but no report of phago-mixotrophy.	[38]
FUNGI	Eukaryota	Fungi	N/A	Fungi Phylum	Fungi Class	Fungi Order	Fungi Family	Hyaloraphidium	Conflict between DBs	NA	Literature review	Heterotroph	Genus of fungi, previously classified as a colorless green algae (Ustinova et al. 2000, https://doi.org/10.1078/1434-4610-00023). Which means no pigment, so it is either phago- or osmo-heterotrophic. It should thus be considered heterotrophic.	[39]
GREEN ALGAE	Eukaryota	Plantae	Streptophyta	Charophyta	Klebsormidiophyceae	Klebsormidiales	Elakatotrichaceae	Elakatothrix	Two or more DBs agree	NA	Databases search	Autotroph	NA	NA
GREEN ALGAE	Eukaryota	Plantae	Streptophyta	Charophyta	Klebsormidiophyceae	Klebsormidiales	Klebsormidiaceae	Klebsormidium	Missing value	NA	Literature review	Autotroph	No reference to mixotrophy for this genus.	NA
GREEN ALGAE	Eukaryota	Plantae	Streptophyta	Charophyta	Zygnematophyceae	Desmidiales	Closteriaceae	Closterium	Two or more DBs agree	NA	Databases search	Autotroph	NA	NA
GREEN ALGAE	Eukaryota	Plantae	Streptophyta	Charophyta	Zygnematophyceae	Desmidiales	Desmidiaceae	Arthrodesmus	Missing value	NA	Literature review	Autotroph	No reference to mixotrophy for the Desmidiales order.	NA
GREEN ALGAE	Eukaryota	Plantae	Streptophyta	Charophyta	Zygnematophyceae	Desmidiales	Desmidiaceae	Cosmarium	Two or more DBs agree	NA	Databases search	Autotroph	NA	NA
GREEN ALGAE	Eukaryota	Plantae	Streptophyta	Charophyta	Zygnematophyceae	Desmidiales	Desmidiaceae	Desmidium	Missing value	NA	Literature review	Autotroph	No reference to mixotrophy for the Desmidiales order.	NA
GREEN ALGAE	Eukaryota	Plantae	Streptophyta	Charophyta	Zygnematophyceae	Desmidiales	Desmidiaceae	Euastrum	Two or more DBs agree	NA	Databases search	Autotroph	NA	NA
GREEN ALGAE	Eukaryota	Plantae	Streptophyta	Charophyta	Zygnematophyceae	Desmidiales	Desmidiaceae	Micrasterias	Missing value	NA	Literature review	Autotroph	No reference to mixotrophy for the Desmidiales order.	NA
GREEN ALGAE	Eukaryota	Plantae	Streptophyta	Charophyta	Zygnematophyceae	Desmidiales	Desmidiaceae	Onychonema	Missing value	NA	Literature review	Autotroph	No reference to mixotrophy for the Desmidiales order.	NA
GREEN ALGAE	Eukaryota	Plantae	Streptophyta	Charophyta	Zygnematophyceae	Desmidiales	Desmidiaceae	Pleurotaenium	Single DB - suspect	NA	Literature review	Autotroph	No reference to mixotrophy for the Desmidiales order.	NA
GREEN ALGAE	Eukaryota	Plantae	Streptophyta	Charophyta	Zygnematophyceae	Desmidiales	Desmidiaceae	Sphaerozosma	Missing value	NA	Literature review	Autotroph	No reference to mixotrophy for the Desmidiales order.	NA
GREEN ALGAE	Eukaryota	Plantae	Streptophyta	Charophyta	Zygnematophyceae	Desmidiales	Desmidiaceae	Spondylosium	Two or more DBs agree	NA	Databases search	Autotroph	NA	NA
GREEN ALGAE	Eukaryota	Plantae	Streptophyta	Charophyta	Zygnematophyceae	Desmidiales	Desmidiaceae	Staurastrum	Two or more DBs agree	NA	Databases search	Autotroph	NA	NA
GREEN ALGAE	Eukaryota	Plantae	Streptophyta	Charophyta	Zygnematophyceae	Desmidiales	Desmidiaceae	Staurodesmus	Two or more DBs agree	NA	Databases search	Autotroph	NA	NA
GREEN ALGAE	Eukaryota	Plantae	Streptophyta	Charophyta	Zygnematophyceae	Desmidiales	Desmidiaceae	Teilingia	Two or more DBs agree	NA	Databases search	Autotroph	NA	NA
GREEN ALGAE	Eukaryota	Plantae	Streptophyta	Charophyta	Zygnematophyceae	Desmidiales	Desmidiaceae	Xanthidium	Two or more DBs agree	NA	Databases search	Autotroph	NA	NA
GREEN ALGAE	Eukaryota	Plantae	Streptophyta	Charophyta	Zygnematophyceae	Desmidiales	Gonatozygaceae	Gonatozygon	Single DB - suspect	NA	Literature review	Autotroph	No reference to mixotrophy for the Desmidiales order.	NA
GREEN ALGAE	Eukaryota	Plantae	Streptophyta	Charophyta	Zygnematophyceae	Zygnematales	Mesotaeniaceae	Netrium	Missing value	NA	Literature review	Autotroph	No reports of phago-mixotrophy for this genus.	NA
GREEN ALGAE	Eukaryota	Plantae	Streptophyta	Charophyta	Zygnematophyceae	Zygnematales	Zygnemataceae	Mougeotia	Two or more DBs agree	NA	Databases search	Autotroph	NA	NA
GREEN ALGAE	Eukaryota	Plantae	Streptophyta	Charophyta	Zygnematophyceae	Zygnematales	Zygnemataceae	Spirogyra	Single DB - suspect	NA	Literature review	Autotroph	No reports of phago-mixotrophy for this genus (as could be expected for a filamentous green-algae).	NA
GREEN ALGAE	Eukaryota	Plantae	Streptophyta	Charophyta	Zygnematophyceae	Zygnematales	Zygnemataceae	Zygnema	Single DB - suspect	Family	Taxonomic inference	Autotroph	NA	NA
GREEN ALGAE	Eukaryota	Plantae	Streptophyta	Charophyta	Zygnematophyceae	Desmidiales	Desmidiaceae	Bambusina	Missing value	Family	Taxonomic inference	Autotroph	NA	NA
GREEN ALGAE	Eukaryota	Plantae	Streptophyta	Charophyta	Zygnematophyceae	Desmidiales	Desmidiaceae	Hyalotheca	Two or more DBs agree	NA	Databases search	Autotroph	NA	NA
GREEN ALGAE	Eukaryota	Plantae	Streptophyta	Charophyta	Zygnematophyceae	Desmidiales	Desmidiaceae	Penium	Single DB - suspect	Family	Taxonomic inference	Autotroph	NA	NA
GREEN ALGAE	Eukaryota	Plantae	Streptophyta	Charophyta	Zygnematophyceae	Desmidiales	Desmidiaceae	Tetmemorus	Missing value	Family	Taxonomic inference	Autotroph	NA	NA
GREEN ALGAE	Eukaryota	Plantae	Chlorophyta	Chlorophyta	Chlorodendrophyceae	Chlorodendrales	Chlorodendraceae	Tetraselmis	Two or more DBs agree	NA	Databases search	Autotroph	NA	NA
GREEN ALGAE	Eukaryota	Plantae	Chlorophyta	Chlorophyta	Chlorophyceae	Chlamydomonadales	Chlamydomonadaceae	Carteria	Two or more DBs agree	NA	Databases search	Autotroph	NA	NA
GREEN ALGAE	Eukaryota	Plantae	Chlorophyta	Chlorophyta	Chlorophyceae	Chlamydomonadales	Chlamydomonadaceae	Chlamydomonas	Conflict between DBs	NA	Literature review	Autotroph	Osmo-mixotrophic growth is possible, but no evidence of bacterial ingestion according to Jorg et al. 2005 (https://doi.org/10.1016/j.protis.2004.09.001)	[40]
GREEN ALGAE	Eukaryota	Plantae	Chlorophyta	Chlorophyta	Chlorophyceae	Chlamydomonadales	Chlamydomonadaceae	Chloromonas	Missing value	NA	Literature review	Autotroph	No references reporting that phago-mixotrophy exists within the Chlamydomonadales order could be found.	NA
GREEN ALGAE	Eukaryota	Plantae	Chlorophyta	Chlorophyta	Chlorophyceae	Chlamydomonadales	Chlamydomonadaceae	Lobomonas	Missing value	Family	Taxonomic inference	Autotroph	NA	NA
GREEN ALGAE	Eukaryota	Plantae	Chlorophyta	Chlorophyta	Chlorophyceae	Chlamydomonadales	Chlamydomonadaceae	Vitreochlamys	Single DB - suspect	Family	Taxonomic inference	Autotroph	NA	NA
GREEN ALGAE	Eukaryota	Plantae	Chlorophyta	Chlorophyta	Chlorophyceae	Chlamydomonadales	Chlorococcaceae	Chlorococcum	Single DB - suspect	NA	Literature review	Autotroph	No references reporting that phago-mixotrophy exists within the Chlamydomonadales order could be found.	NA
GREEN ALGAE	Eukaryota	Plantae	Chlorophyta	Chlorophyta	Chlorophyceae	Chlamydomonadales	Dunaliellaceae	Hafniomonas	Missing value	Order	Taxonomic inference	Autotroph	NA	NA
GREEN ALGAE	Eukaryota	Plantae	Chlorophyta	Chlorophyta	Chlorophyceae	Chlamydomonadales	Dunaliellaceae	Spermatozopsis	Two or more DBs agree	NA	Databases search	Autotroph	NA	NA
GREEN ALGAE	Eukaryota	Plantae	Chlorophyta	Chlorophyta	Chlorophyceae	Chlamydomonadales	Goniaceae	Gonium	Two or more DBs agree	NA	Databases search	Autotroph	NA	NA
GREEN ALGAE	Eukaryota	Plantae	Chlorophyta	Chlorophyta	Chlorophyceae	Chlamydomonadales	Haematococcaceae	Chlorogonium	Two or more DBs agree	NA	Databases search	Autotroph	NA	NA
GREEN ALGAE	Eukaryota	Plantae	Chlorophyta	Chlorophyta	Chlorophyceae	Chlamydomonadales	Haematococcaceae	Haematococcus	Missing value	NA	Literature review	Autotroph	No references reporting that phago-mixotrophy exists within the Chlamydomonadales order could be found.	NA
GREEN ALGAE	Eukaryota	Plantae	Chlorophyta	Chlorophyta	Chlorophyceae	Chlamydomonadales	Palmellopsidaceae	Chlamydocapsa	Two or more DBs agree	NA	Databases search	Autotroph	NA	NA
GREEN ALGAE	Eukaryota	Plantae	Chlorophyta	Chlorophyta	Chlorophyceae	Chlamydomonadales	Palmellopsidaceae	Sphaerellocystis	Missing value	NA	Literature review	Autotroph	No references reporting that phago-mixotrophy exists within the Chlamydomonadales order could be found.	NA
GREEN ALGAE	Eukaryota	Plantae	Chlorophyta	Chlorophyta	Chlorophyceae	Chlamydomonadales	Phacotaceae	Coccomonas	Single DB - suspect	NA	Literature review	Autotroph	No references reporting that phago-mixotrophy exists within the Chlamydomonadales order could be found.	NA
GREEN ALGAE	Eukaryota	Plantae	Chlorophyta	Chlorophyta	Chlorophyceae	Chlamydomonadales	Phacotaceae	Dysmorphococcus	Missing value	NA	Literature review	Autotroph	No references reporting that phago-mixotrophy exists within the Chlamydomonadales order could be found.	NA
GREEN ALGAE	Eukaryota	Plantae	Chlorophyta	Chlorophyta	Chlorophyceae	Chlamydomonadales	Phacotaceae	Pteromonas	Two or more DBs agree	NA	Databases search	Autotroph	NA	NA
GREEN ALGAE	Eukaryota	Plantae	Chlorophyta	Chlorophyta	Chlorophyceae	Chlamydomonadales	Sphaerocystidaceae	Sphaerocystis	Two or more DBs agree	NA	Databases search	Autotroph	NA	NA
GREEN ALGAE	Eukaryota	Plantae	Chlorophyta	Chlorophyta	Chlorophyceae	Chlamydomonadales	Tetrabaenaceae	Tetrabaena	Single DB - suspect	NA	Literature review	Autotroph	No references reporting that phago-mixotrophy exists within the Chlamydomonadales order could be found.	NA
GREEN ALGAE	Eukaryota	Plantae	Chlorophyta	Chlorophyta	Chlorophyceae	Chlamydomonadales	Tetrasporaceae	Tetraspora	Single DB - suspect	Order	Taxonomic inference	Autotroph	NA	NA
GREEN ALGAE	Eukaryota	Plantae	Chlorophyta	Chlorophyta	Chlorophyceae	Chlamydomonadales	Volvocaceae	Eudorina	Two or more DBs agree	NA	Databases search	Autotroph	NA	NA
GREEN ALGAE	Eukaryota	Plantae	Chlorophyta	Chlorophyta	Chlorophyceae	Chlamydomonadales	Volvocaceae	Pandorina	Conflict between DBs	NA	Literature review	Autotroph	Osmo-mixotrophic genus (Palmer & Starr 1971, https://doi.org/10.1111/j.1529-8817.1971.tb01485.x), but I did not find any evidence of phagotrophy.	[41]
GREEN ALGAE	Eukaryota	Plantae	Chlorophyta	Chlorophyta	Chlorophyceae	Chlamydomonadales	Volvocaceae	Pleodorina	Missing value	NA	Literature review	Autotroph	No references reporting that phago-mixotrophy exists within the Chlamydomonadales order could be found.	NA
GREEN ALGAE	Eukaryota	Plantae	Chlorophyta	Chlorophyta	Chlorophyceae	Chlamydomonadales	Volvocaceae	Volvocales	Missing value	NA	Literature review	Autotroph	No references reporting that phago-mixotrophy exists within the Chlamydomonadales order could be found.	NA
GREEN ALGAE	Eukaryota	Plantae	Chlorophyta	Chlorophyta	Chlorophyceae	Chlamydomonadales	Volvocaceae	Volvox	Single DB - suspect	NA	Literature review	Autotroph	No references reporting that phago-mixotrophy exists within the Chlamydomonadales order could be found.	NA
GREEN ALGAE	Eukaryota	Plantae	Chlorophyta	Chlorophyta	Chlorophyceae	Chlorellales	Chlorellacae	Diacanthos	Missing value	Order	Taxonomic inference	Autotroph	NA	NA
GREEN ALGAE	Eukaryota	Plantae	Chlorophyta	Chlorophyta	Chlorophyceae	Chlorellales	Chlorellacae	Golenkiniopsis	Two or more DBs agree	NA	Databases search	Autotroph	NA	NA
GREEN ALGAE	Eukaryota	Plantae	Chlorophyta	Chlorophyta	Chlorophyceae	Chlorellales	Chlorellaceae	Podohedra	Missing value	Family	Taxonomic inference	Autotroph	NA	NA
GREEN ALGAE	Eukaryota	Plantae	Chlorophyta	Chlorophyta	Chlorophyceae	Chlorophyceae incertae sedis	Chlorophyceae familia incertae sedis	Diplochloris	Single DB - suspect	NA	Literature review	Autotroph	No reference to mixotrophy found for this genus	NA
GREEN ALGAE	Eukaryota	Plantae	Chlorophyta	Chlorophyta	Chlorophyceae	Cladophorales	Cladophoraceae	Rhizoclonium	Missing value	NA	Literature review	Autotroph	No reference to phago-mixotrophy for the Chlorophyceae class (Bock et al. 2021, https://doi.org/10.1038/s41396-021-00899-w).	[42]
GREEN ALGAE	Eukaryota	Plantae	Chlorophyta	Chlorophyta	Chlorophyceae	Cylindrocapsales	Cylindrocapsaceae	Cylindrocapsa	Missing value	NA	Literature review	Autotroph	No reference to phago-mixotrophy for the Chlorophyceae class (Bock et al. 2021, https://doi.org/10.1038/s41396-021-00899-w).	[42]
GREEN ALGAE	Eukaryota	Plantae	Chlorophyta	Chlorophyta	Chlorophyceae	Oedogoniales	Oedogoniaceae	Bulbochaete	Missing value	NA	Literature review	Autotroph	No reference to mixotrophy for this genus.	NA
GREEN ALGAE	Eukaryota	Plantae	Chlorophyta	Chlorophyta	Chlorophyceae	Oedogoniales	Oedogoniaceae	Oedogonium	Two or more DBs agree	NA	Databases search	Autotroph	NA	NA
GREEN ALGAE	Eukaryota	Plantae	Chlorophyta	Chlorophyta	Chlorophyceae	Sphaeropleales	Characiaceae	Ankyra	Two or more DBs agree	NA	Databases search	Autotroph	NA	NA
GREEN ALGAE	Eukaryota	Plantae	Chlorophyta	Chlorophyta	Chlorophyceae	Sphaeropleales	Characiaceae	Characium	Single DB - suspect	NA	Literature review	Autotroph	Some evidence of osmo-mixotrophy within the Sphaeropleales order (Přibyl & Cepák 2019, https://doi.org/10.1007/s10811-019-1738-9), but no report of phago-mixotrophy.	[38]
GREEN ALGAE	Eukaryota	Plantae	Chlorophyta	Chlorophyta	Chlorophyceae	Sphaeropleales	Characiaceae	Korshikoviella	Two or more DBs agree	NA	Databases search	Autotroph	NA	NA
GREEN ALGAE	Eukaryota	Plantae	Chlorophyta	Chlorophyta	Chlorophyceae	Sphaeropleales	Characiaceae	Lanceola	Two or more DBs agree	NA	Databases search	Autotroph	NA	NA
GREEN ALGAE	Eukaryota	Plantae	Chlorophyta	Chlorophyta	Chlorophyceae	Sphaeropleales	Characiaceae	Pseudoschroederia	Single DB - suspect	NA	Literature review	Autotroph	Some evidence of osmo-mixotrophy within the Sphaeropleales order (Přibyl & Cepák 2019, https://doi.org/10.1007/s10811-019-1738-9), but no report of phago-mixotrophy.	[38]
GREEN ALGAE	Eukaryota	Plantae	Chlorophyta	Chlorophyta	Chlorophyceae	Sphaeropleales	Cylindrocapsaceae	Fusola	Single DB - suspect	NA	Literature review	Autotroph	Some evidence of osmo-mixotrophy within the Sphaeropleales order (Přibyl & Cepák 2019, https://doi.org/10.1007/s10811-019-1738-9), but no report of phago-mixotrophy.	[38]
GREEN ALGAE	Eukaryota	Plantae	Chlorophyta	Chlorophyta	Chlorophyceae	Sphaeropleales	Hydrodictyaceae	Monactinus	Two or more DBs agree	NA	Databases search	Autotroph	NA	NA
GREEN ALGAE	Eukaryota	Plantae	Chlorophyta	Chlorophyta	Chlorophyceae	Sphaeropleales	Hydrodictyaceae	Parapediastrum	Single DB - suspect	NA	Literature review	Autotroph	Some evidence of osmo-mixotrophy within the Sphaeropleales order (Přibyl & Cepák 2019, https://doi.org/10.1007/s10811-019-1738-9), but no report of phago-mixotrophy.	[38]
GREEN ALGAE	Eukaryota	Plantae	Chlorophyta	Chlorophyta	Chlorophyceae	Sphaeropleales	Hydrodictyaceae	Pediastrum	Two or more DBs agree	NA	Databases search	Autotroph	NA	NA
GREEN ALGAE	Eukaryota	Plantae	Chlorophyta	Chlorophyta	Chlorophyceae	Sphaeropleales	Hydrodictyaceae	Pseudopediastrum	Two or more DBs agree	NA	Databases search	Autotroph	NA	NA
GREEN ALGAE	Eukaryota	Plantae	Chlorophyta	Chlorophyta	Chlorophyceae	Sphaeropleales	Hydrodictyaceae	Sorastrum	Missing value	NA	Literature review	Autotroph	Some evidence of osmo-mixotrophy within the Sphaeropleales order (Přibyl & Cepák 2019, https://doi.org/10.1007/s10811-019-1738-9), but no report of phago-mixotrophy.	[38]
GREEN ALGAE	Eukaryota	Plantae	Chlorophyta	Chlorophyta	Chlorophyceae	Sphaeropleales	Hydrodictyaceae	Stauridium	Two or more DBs agree	NA	Databases search	Autotroph	NA	NA
GREEN ALGAE	Eukaryota	Plantae	Chlorophyta	Chlorophyta	Chlorophyceae	Sphaeropleales	Hydrodictyaceae	Tetraedron	Two or more DBs agree	NA	Databases search	Autotroph	NA	NA
GREEN ALGAE	Eukaryota	Plantae	Chlorophyta	Chlorophyta	Chlorophyceae	Sphaeropleales	Microsporaceae	Microspora	Single DB - suspect	NA	Literature review	Autotroph	Some evidence of osmo-mixotrophy within the Sphaeropleales order (Přibyl & Cepák 2019, https://doi.org/10.1007/s10811-019-1738-9), but no report of phago-mixotrophy.	[38]
GREEN ALGAE	Eukaryota	Plantae	Chlorophyta	Chlorophyta	Chlorophyceae	Sphaeropleales	Neochloridaceae	Chlorotetraedron	Single DB - suspect	Order	Taxonomic inference	Autotroph	NA	NA
GREEN ALGAE	Eukaryota	Plantae	Chlorophyta	Chlorophyta	Chlorophyceae	Sphaeropleales	Radiococcaceae	Coenochloris	Two or more DBs agree	NA	Databases search	Autotroph	NA	NA
GREEN ALGAE	Eukaryota	Plantae	Chlorophyta	Chlorophyta	Chlorophyceae	Sphaeropleales	Radiococcaceae	Coenococcus	Single DB - suspect	Family	Taxonomic inference	Autotroph	NA	NA
GREEN ALGAE	Eukaryota	Plantae	Chlorophyta	Chlorophyta	Chlorophyceae	Sphaeropleales	Radiococcaceae	Coenocystis	Two or more DBs agree	NA	Databases search	Autotroph	NA	NA
GREEN ALGAE	Eukaryota	Plantae	Chlorophyta	Chlorophyta	Chlorophyceae	Sphaeropleales	Radiococcaceae	Gloeocystis	Two or more DBs agree	NA	Databases search	Autotroph	NA	NA
GREEN ALGAE	Eukaryota	Plantae	Chlorophyta	Chlorophyta	Chlorophyceae	Sphaeropleales	Radiococcaceae	Palmodictyon	Missing value	NA	Literature review	Autotroph	Some evidence of osmo-mixotrophy within the Sphaeropleales order (Přibyl & Cepák 2019, https://doi.org/10.1007/s10811-019-1738-9), but no report of phago-mixotrophy.	[38]
GREEN ALGAE	Eukaryota	Plantae	Chlorophyta	Chlorophyta	Chlorophyceae	Sphaeropleales	Radiococcaceae	Radiococcus	Single DB - suspect	NA	Literature review	Autotroph	Some evidence of osmo-mixotrophy within the Sphaeropleales order (Přibyl & Cepák 2019, https://doi.org/10.1007/s10811-019-1738-9), but no report of phago-mixotrophy.	[38]
GREEN ALGAE	Eukaryota	Plantae	Chlorophyta	Chlorophyta	Chlorophyceae	Sphaeropleales	Scenedesmaceae	Acutodesmus	Single DB - suspect	NA	Literature review	Autotroph	Some evidence of osmo-mixotrophy within the Sphaeropleales order (Přibyl & Cepák 2019, https://doi.org/10.1007/s10811-019-1738-9) and the Scenedesmaceae familly (Msanne et al. 2020, https://doi.org/10.1016/j.algal.2020.101911), but no report of phago-mixotrophy.	[38], [43]
GREEN ALGAE	Eukaryota	Plantae	Chlorophyta	Chlorophyta	Chlorophyceae	Sphaeropleales	Scenedesmaceae	Coelastrum	Two or more DBs agree	NA	Databases search	Autotroph	NA	NA
GREEN ALGAE	Eukaryota	Plantae	Chlorophyta	Chlorophyta	Chlorophyceae	Sphaeropleales	Scenedesmaceae	Comasiella	Missing value	NA	Literature review	Autotroph	Some evidence of osmo-mixotrophy within the Sphaeropleales order (Přibyl & Cepák 2019, https://doi.org/10.1007/s10811-019-1738-9) and the Scenedesmaceae familly (Msanne et al. 2020, https://doi.org/10.1016/j.algal.2020.101911), but no report of phago-mixotrophy.	[38], [43]
GREEN ALGAE	Eukaryota	Plantae	Chlorophyta	Chlorophyta	Chlorophyceae	Sphaeropleales	Scenedesmaceae	Crucigeniella	Two or more DBs agree	NA	Databases search	Autotroph	NA	NA
GREEN ALGAE	Eukaryota	Plantae	Chlorophyta	Chlorophyta	Chlorophyceae	Sphaeropleales	Scenedesmaceae	Desmodesmus	Two or more DBs agree	NA	Databases search	Autotroph	NA	NA
GREEN ALGAE	Eukaryota	Plantae	Chlorophyta	Chlorophyta	Chlorophyceae	Sphaeropleales	Scenedesmaceae	Hariotina	Two or more DBs agree	NA	Databases search	Autotroph	NA	NA
GREEN ALGAE	Eukaryota	Plantae	Chlorophyta	Chlorophyta	Chlorophyceae	Sphaeropleales	Scenedesmaceae	Scenedesmus	Two or more DBs agree	NA	Databases search	Autotroph	NA	NA
GREEN ALGAE	Eukaryota	Plantae	Chlorophyta	Chlorophyta	Chlorophyceae	Sphaeropleales	Scenedesmaceae	Tetradesmus	Two or more DBs agree	NA	Databases search	Autotroph	NA	NA
GREEN ALGAE	Eukaryota	Plantae	Chlorophyta	Chlorophyta	Chlorophyceae	Sphaeropleales	Scenedesmaceae	Tetrallantos	Missing value	NA	Literature review	Autotroph	Some evidence of osmo-mixotrophy within the Sphaeropleales order (Přibyl & Cepák 2019, https://doi.org/10.1007/s10811-019-1738-9) and the Scenedesmaceae familly (Msanne et al. 2020, https://doi.org/10.1016/j.algal.2020.101911), but no report of phago-mixotrophy.	[38], [43]
GREEN ALGAE	Eukaryota	Plantae	Chlorophyta	Chlorophyta	Chlorophyceae	Sphaeropleales	Scenedesmaceae	Tetrastrum	Two or more DBs agree	NA	Databases search	Autotroph	NA	NA
GREEN ALGAE	Eukaryota	Plantae	Chlorophyta	Chlorophyta	Chlorophyceae	Sphaeropleales	Scenedesmaceae	Westella	Two or more DBs agree	NA	Databases search	Autotroph	NA	NA
GREEN ALGAE	Eukaryota	Plantae	Chlorophyta	Chlorophyta	Chlorophyceae	Sphaeropleales	Scenedesmaceae	Westellopsis	Missing value	NA	Literature review	Autotroph	Some evidence of osmo-mixotrophy within the Sphaeropleales order (Přibyl & Cepák 2019, https://doi.org/10.1007/s10811-019-1738-9) and the Scenedesmaceae familly (Msanne et al. 2020, https://doi.org/10.1016/j.algal.2020.101911), but no report of phago-mixotrophy.	[38], [43]
GREEN ALGAE	Eukaryota	Plantae	Chlorophyta	Chlorophyta	Chlorophyceae	Sphaeropleales	Schizochlamydaceae	Planktosphaeria	Conflict between DBs	NA	Literature review	Autotroph	No references on phago-mixotrophy for this genus . Some evidence of osmo-mixotrophy within the Sphaeropleales order (Přibyl & Cepák 2019, https://doi.org/10.1007/s10811-019-1738-9). I recommend classifying it as autotroph.	[38]
GREEN ALGAE	Eukaryota	Plantae	Chlorophyta	Chlorophyta	Chlorophyceae	Sphaeropleales	Schroederiaceae	Schroederia	Two or more DBs agree	NA	Databases search	Autotroph	NA	NA
GREEN ALGAE	Eukaryota	Plantae	Chlorophyta	Chlorophyta	Chlorophyceae	Sphaeropleales	Selenastraceae	Ankistrodesmus	Two or more DBs agree	NA	Databases search	Autotroph	NA	NA
GREEN ALGAE	Eukaryota	Plantae	Chlorophyta	Chlorophyta	Chlorophyceae	Sphaeropleales	Selenastraceae	Chlorolobion	Two or more DBs agree	NA	Databases search	Autotroph	NA	NA
GREEN ALGAE	Eukaryota	Plantae	Chlorophyta	Chlorophyta	Chlorophyceae	Sphaeropleales	Selenastraceae	Drepanochloris	Missing value	Family	Taxonomic inference	Autotroph	NA	NA
GREEN ALGAE	Eukaryota	Plantae	Chlorophyta	Chlorophyta	Chlorophyceae	Sphaeropleales	Selenastraceae	Gregiochloris	Missing value	NA	Literature review	Autotroph	Some evidence of osmo-mixotrophy within the Sphaeropleales order (Přibyl & Cepák 2019, https://doi.org/10.1007/s10811-019-1738-9), but no report of phago-mixotrophy.	[38]
GREEN ALGAE	Eukaryota	Plantae	Chlorophyta	Chlorophyta	Chlorophyceae	Sphaeropleales	Selenastraceae	Kirchneriella	Two or more DBs agree	NA	Databases search	Autotroph	NA	NA
GREEN ALGAE	Eukaryota	Plantae	Chlorophyta	Chlorophyta	Chlorophyceae	Sphaeropleales	Selenastraceae	Messastrum	Two or more DBs agree	NA	Databases search	Autotroph	NA	NA
GREEN ALGAE	Eukaryota	Plantae	Chlorophyta	Chlorophyta	Chlorophyceae	Sphaeropleales	Selenastraceae	Monoraphidium	Two or more DBs agree	NA	Databases search	Autotroph	NA	NA
GREEN ALGAE	Eukaryota	Plantae	Chlorophyta	Chlorophyta	Chlorophyceae	Sphaeropleales	Selenastraceae	Quadrigula	Two or more DBs agree	NA	Databases search	Autotroph	NA	NA
GREEN ALGAE	Eukaryota	Plantae	Chlorophyta	Chlorophyta	Chlorophyceae	Sphaeropleales	Selenastraceae	Raphidocelis	Two or more DBs agree	NA	Databases search	Autotroph	NA	NA
GREEN ALGAE	Eukaryota	Plantae	Chlorophyta	Chlorophyta	Chlorophyceae	Sphaeropleales	Selenastraceae	Selenastrum	Two or more DBs agree	NA	Databases search	Autotroph	NA	NA
GREEN ALGAE	Eukaryota	Plantae	Chlorophyta	Chlorophyta	Chlorophyceae	Sphaeropleales	Sphaeropleaceae	Radiofilum	Missing value	NA	Literature review	Autotroph	Some evidence of osmo-mixotrophy within the Sphaeropleales order (Přibyl & Cepák 2019, https://doi.org/10.1007/s10811-019-1738-9), but no report of phago-mixotrophy.	[38]
GREEN ALGAE	Eukaryota	Plantae	Chlorophyta	Chlorophyta	Chlorophyceae	Sphaeropleales	Treubariaceae	Treubaria	Two or more DBs agree	NA	Databases search	Autotroph	NA	NA
GREEN ALGAE	Eukaryota	Plantae	Chlorophyta	Chlorophyta	Chlorophyceae	Tetrasporales	Palmellopsidaceae	Asterococcus	Missing value	Family	Taxonomic inference	Autotroph	NA	NA
GREEN ALGAE	Eukaryota	Plantae	Chlorophyta	Chlorophyta	Chlorophyceae	Tetrasporales	Tetrasporaceae	Schizochlamys	Missing value	NA	Literature review	Autotroph	No reference to phago-mixotrophy for the Chlorophyceae class (Bock et al. 2021, https://doi.org/10.1038/s41396-021-00899-w).	[42]
GREEN ALGAE	Eukaryota	Plantae	Chlorophyta	Chlorophyta	Chlorophyceae	Ulotrichales	Ulotrichaceae	Hormidiopsis	Missing value	Order	Taxonomic inference	Autotroph	NA	NA
GREEN ALGAE	Eukaryota	Plantae	Chlorophyta	Chlorophyta	Chlorophyceae	Ulotrichales	Ulotrichaceae	Planctonema	Single DB - suspect	Order	Taxonomic inference	Autotroph	NA	NA
GREEN ALGAE	Eukaryota	Plantae	Chlorophyta	Chlorophyta	Chlorophyceae	Ulotrichales	Ulotrichaceae	Raphidonema	Missing value	Order	Taxonomic inference	Autotroph	NA	NA
GREEN ALGAE	Eukaryota	Plantae	Chlorophyta	Chlorophyta	Chlorophyceae	Volvocales	Chlamydomonadaceae	Sphaerellopsis	Single DB - suspect	Family	Taxonomic inference	Autotroph	NA	NA
GREEN ALGAE	Eukaryota	Plantae	Chlorophyta	Chlorophyta	Pedinophyceae	Pedinomonadales	Pedinomonadaceae	Pedinomonas	Missing value	NA	Literature review	Autotroph	No reference to phago-mixotrophy for the Pedinophyceae class (Bock et al. 2021, https://doi.org/10.1038/s41396-021-00899-w).	[42]
GREEN ALGAE	Eukaryota	Plantae	Chlorophyta	Chlorophyta	Pedinophyceae	Scourfieldiales	Scourfieldiaceae	Scourfieldia	Missing value	NA	Literature review	Autotroph	No reference to phago-mixotrophy for the Pedinophyceae class (Bock et al. 2021, https://doi.org/10.1038/s41396-021-00899-w).	[42]
GREEN ALGAE	Eukaryota	Plantae	Chlorophyta	Chlorophyta	Pyramimonadophyceae	Pyramimonadales	Pyramimonadaceae	Pyramimonas	Two or more DBs agree	NA	Literature review	Mixotroph	Although the pre-existing trait database classified this taxa as autotrophic, there are evidence of phago-mixotrophy for this genus according to Bock et al. 2021 (https://doi.org/10.1038/s41396-021-00899-w) and Anderson et al. 2018 (https://doi.org/10.3389/fmicb.2018.01704). It's the only chlorophyta of the present list for which it is the case.	[42], [44]
GREEN ALGAE	Eukaryota	Plantae	Chlorophyta	Chlorophyta	Trebouxiophyceae	Chlorellales	Chlorellaceae	Actinastrum	Two or more DBs agree	NA	Databases search	Autotroph	NA	NA
GREEN ALGAE	Eukaryota	Plantae	Chlorophyta	Chlorophyta	Trebouxiophyceae	Chlorellales	Chlorellaceae	Chlorella	Two or more DBs agree	NA	Databases search	Autotroph	NA	NA
GREEN ALGAE	Eukaryota	Plantae	Chlorophyta	Chlorophyta	Trebouxiophyceae	Chlorellales	Chlorellaceae	Closteriopsis	Two or more DBs agree	NA	Databases search	Autotroph	NA	NA
GREEN ALGAE	Eukaryota	Plantae	Chlorophyta	Chlorophyta	Trebouxiophyceae	Chlorellales	Chlorellaceae	Coronastrum	Single DB - suspect	NA	Literature review	Autotroph	Some evidence of osmo-mixotrophy within the Chlorellales order (Přibyl & Cepák 2019, https://doi.org/10.1007/s10811-019-1738-9) but nothing on phago-mixotrophy.	[38]
GREEN ALGAE	Eukaryota	Plantae	Chlorophyta	Chlorophyta	Trebouxiophyceae	Chlorellales	Chlorellaceae	Dictyosphaerium	Two or more DBs agree	NA	Databases search	Autotroph	NA	NA
GREEN ALGAE	Eukaryota	Plantae	Chlorophyta	Chlorophyta	Trebouxiophyceae	Chlorellales	Chlorellaceae	Didymogenes	Missing value	NA	Literature review	Autotroph	Some evidence of osmo-mixotrophy within the Chlorellales order (Přibyl & Cepák 2019, https://doi.org/10.1007/s10811-019-1738-9) but nothing on phago-mixotrophy.	[38]
GREEN ALGAE	Eukaryota	Plantae	Chlorophyta	Chlorophyta	Trebouxiophyceae	Chlorellales	Chlorellaceae	Geminella	Single DB - suspect	NA	Literature review	Autotroph	Some evidence of osmo-mixotrophy within the Chlorellales order (Přibyl & Cepák 2019, https://doi.org/10.1007/s10811-019-1738-9) but nothing on phago-mixotrophy.	[38]
GREEN ALGAE	Eukaryota	Plantae	Chlorophyta	Chlorophyta	Trebouxiophyceae	Chlorellales	Chlorellaceae	Gloeotila	Single DB - suspect	NA	Literature review	Autotroph	Some evidence of osmo-mixotrophy within the Chlorellales order (Přibyl & Cepák 2019, https://doi.org/10.1007/s10811-019-1738-9) but nothing on phago-mixotrophy.	[38]
GREEN ALGAE	Eukaryota	Plantae	Chlorophyta	Chlorophyta	Trebouxiophyceae	Chlorellales	Chlorellaceae	Golenkinia	Two or more DBs agree	NA	Databases search	Autotroph	NA	NA
GREEN ALGAE	Eukaryota	Plantae	Chlorophyta	Chlorophyta	Trebouxiophyceae	Chlorellales	Chlorellaceae	Keratococcus	Missing value	NA	Literature review	Autotroph	Some evidence of osmo-mixotrophy within the Chlorellales order (Přibyl & Cepák 2019, https://doi.org/10.1007/s10811-019-1738-9) but nothing on phago-mixotrophy.	[38]
GREEN ALGAE	Eukaryota	Plantae	Chlorophyta	Chlorophyta	Trebouxiophyceae	Chlorellales	Chlorellaceae	Micractinium	Two or more DBs agree	NA	Databases search	Autotroph	NA	NA
GREEN ALGAE	Eukaryota	Plantae	Chlorophyta	Chlorophyta	Trebouxiophyceae	Chlorellales	Chlorellaceae	Mucidosphaerium	Two or more DBs agree	NA	Databases search	Autotroph	NA	NA
GREEN ALGAE	Eukaryota	Plantae	Chlorophyta	Chlorophyta	Trebouxiophyceae	Chlorellales	Chlorellaceae	Nannochloris	Missing value	NA	Literature review	Autotroph	There are some evidence of osmo-mixotrophy within the Chlorellales order (Přibyl & Cepák 2019, https://doi.org/10.1007/s10811-019-1738-9), which probably explain the the discrepency between the pre-existing databases, but nothing on phago-mixotrophy. This taxa should thus probably be classified as an autotroph.	[38]
GREEN ALGAE	Eukaryota	Plantae	Chlorophyta	Chlorophyta	Trebouxiophyceae	Chlorellales	Eremosphaeraceae	Neglectella	Single DB - suspect	NA	Literature review	Autotroph	There are some evidence of osmo-mixotrophy within the Chlorellales order (Přibyl & Cepák 2019, https://doi.org/10.1007/s10811-019-1738-9), which probably explain the the discrepency between the pre-existing databases, but nothing on phago-mixotrophy. This taxa should thus probably be classified as an autotroph.	[38]
GREEN ALGAE	Eukaryota	Plantae	Chlorophyta	Chlorophyta	Trebouxiophyceae	Chlorellales	Oocystaceae	Eremosphaera	Missing value	NA	Literature review	Autotroph	There are some evidence of osmo-mixotrophy within the Chlorellales order (Přibyl & Cepák 2019, https://doi.org/10.1007/s10811-019-1738-9), which probably explain the the discrepency between the pre-existing databases, but nothing on phago-mixotrophy. This taxa should thus probably be classified as an autotroph.	[38]
GREEN ALGAE	Eukaryota	Plantae	Chlorophyta	Chlorophyta	Trebouxiophyceae	Chlorellales	Oocystaceae	Franceia	Conflict between DBs	NA	Literature review	Autotroph	There are some evidence of osmo-mixotrophy within the Chlorellales order (Přibyl & Cepák 2019, https://doi.org/10.1007/s10811-019-1738-9), which probably explain the the discrepency between the pre-existing databases, but nothing on phago-mixotrophy. This taxa should thus probably be classified as an autotroph.	[38]
GREEN ALGAE	Eukaryota	Plantae	Chlorophyta	Chlorophyta	Trebouxiophyceae	Chlorellales	Oocystaceae	Lagerheimia	Two or more DBs agree	NA	Databases search	Autotroph	NA	NA
GREEN ALGAE	Eukaryota	Plantae	Chlorophyta	Chlorophyta	Trebouxiophyceae	Chlorellales	Oocystaceae	Nephrocytium	Two or more DBs agree	NA	Databases search	Autotroph	NA	NA
GREEN ALGAE	Eukaryota	Plantae	Chlorophyta	Chlorophyta	Trebouxiophyceae	Chlorellales	Oocystaceae	Oocystis	Two or more DBs agree	NA	Databases search	Autotroph	NA	NA
GREEN ALGAE	Eukaryota	Plantae	Chlorophyta	Chlorophyta	Trebouxiophyceae	Chlorellales	Oocystaceae	Willea	Conflict between DBs	NA	Literature review	Autotroph	There are some evidence of osmo-mixotrophy within the Chlorellales order (Přibyl & Cepák 2019, https://doi.org/10.1007/s10811-019-1738-9), which probably explain the the discrepency between the pre-existing databases, but nothing on phago-mixotrophy. This taxa should thus probably be classified as an autotroph.	[38]
GREEN ALGAE	Eukaryota	Plantae	Chlorophyta	Chlorophyta	Trebouxiophyceae	Prasiolales	Koliellaceae	Koliella	Two or more DBs agree	NA	Databases search	Autotroph	NA	NA
GREEN ALGAE	Eukaryota	Plantae	Chlorophyta	Chlorophyta	Trebouxiophyceae	Prasiolales	Stichococcaceae	Stichococcus	Two or more DBs agree	NA	Databases search	Autotroph	NA	NA
GREEN ALGAE	Eukaryota	Plantae	Chlorophyta	Chlorophyta	Trebouxiophyceae	Trebouxiales	Botryococcaceae	Botryococcus	Two or more DBs agree	NA	Databases search	Autotroph	NA	NA
GREEN ALGAE	Eukaryota	Plantae	Chlorophyta	Chlorophyta	Trebouxiophyceae	Trebouxiales	Botryococcaceae	Dichotomococcus	Single DB - suspect	NA	Literature review	Autotroph	No reference to phago-mixotrophy for the Trebouxiophyceae class (Bock et al. 2021, https://doi.org/10.1038/s41396-021-00899-w).	[42]
GREEN ALGAE	Eukaryota	Plantae	Chlorophyta	Chlorophyta	Trebouxiophyceae	Trebouxiophyceae ordo incertae sedis	Trebouxiophyceae incertae sedis	Chloroidium	Missing value	NA	Literature review	Autotroph	Some evidence of osmo-mixotrophy for this genus (Zuccaro et al. 2021, https://doi.org/10.3390/en14051340), but no report of phago-mixotrophy.	[46]
GREEN ALGAE	Eukaryota	Plantae	Chlorophyta	Chlorophyta	Trebouxiophyceae	Trebouxiophyceae ordo incertae sedis	Trebouxiophyceae incertae sedis	Crucigenia	Two or more DBs agree	NA	Databases search	Autotroph	NA	NA
GREEN ALGAE	Eukaryota	Plantae	Chlorophyta	Chlorophyta	Trebouxiophyceae	Trebouxiophyceae ordo incertae sedis	Trebouxiophyceae incertae sedis	Lemmermannia	Single DB - suspect	NA	Literature review	Autotroph	Some evidence of osmo-mixotrophy for this genus (Přibyl & Cepák 2019, https://doi.org/10.1007/s10811-019-1738-9), but no report of phago-mixotrophy.	[38]
GREEN ALGAE	Eukaryota	Plantae	Chlorophyta	Chlorophyta	Ulvophyceae	Cladophorales	Cladophoraceae	Cladophora	Missing value	NA	Literature review	Autotroph	No reference to phago-mixotrophy for the Ulvophyceae class (Bock et al. 2021, https://doi.org/10.1038/s41396-021-00899-w).	[42]
GREEN ALGAE	Eukaryota	Plantae	Chlorophyta	Chlorophyta	Ulvophyceae	Ulotrichales	Binucleariaceae	Binuclearia	Single DB - suspect	NA	Literature review	Autotroph	No reference to phago-mixotrophy for the Ulvophyceae class (Bock et al. 2021, https://doi.org/10.1038/s41396-021-00899-w). Some evidence of osmo-mixotrophy for the Ulotrichales order and some evidence of osmo-mixotrophy for this genus (Duangjan et al. 2017, https://doi.org/10.1515/botlit-2017-0018), but no report of phago-mixotrophy.	[42], [45]
GREEN ALGAE	Eukaryota	Plantae	Chlorophyta	Chlorophyta	Ulvophyceae	Ulotrichales	Ulotrichaceae	Ulothrix	Single DB - suspect	NA	Literature review	Autotroph	No reference to phago-mixotrophy for the Ulvophyceae class (Bock et al. 2021, https://doi.org/10.1038/s41396-021-00899-w). Some evidence of osmo-mixotrophy for the Ulotrichales order (Duangjan et al. 2017, https://doi.org/10.1515/botlit-2017-0018), but no report of phago-mixotrophy for this genus.	[42], [45]
GREEN ALGAE	Eukaryota	Plantae	Chlorophyta	Chlorophyta	Ulvophyceae	Ulvales	Ulvales incertae sedis	Pseudendoclonium	Missing value	NA	Literature review	Autotroph	No reference for the existence of phago-mixotrophy within the Ulvophyceae class (Bock et al. 2021, https://doi.org/10.1038/s41396-021-00899-w).	[42]
OTHER	Eukaryota	Protozoa	Choanozoa	Choanozoa	Choanoflagellatea	Craspedida	Codonosigidae	Codosiga	Single DB - suspect	NA	Literature review	Heterotroph	Described as heterotrophic (Eccleston-Parry and Leadbeater 1994, https://doi.org/10.3354/meps105167), no indication that it is also photosynthetic. The other two genera belonging to the Codonosigidae family present in this database were classified as heterotrophs.	[46]
OTHER	Eukaryota	Protozoa	Choanozoa	Choanozoa	Choanoflagellatea	Craspedida	Codonosigidae	Desmarella	Two or more DBs agree	NA	Databases search	Heterotroph	NA	NA
OTHER	Eukaryota	Protozoa	Choanozoa	Choanozoa	Choanoflagellatea	Craspedida	Codonosigidae	Monosiga	Two or more DBs agree	NA	Databases search	Heterotroph	NA	NA
EUGLENOIDS	Eukaryota	Protozoa	Euglenozoa	Euglenozoa	Euglenophyceae	Euglenida	Euglenidae	Colacium	Single DB - suspect	NA	Literature review	Autotroph	Euglids from the Phacidae and Euglenidae famillies should be considered to be purely phototrophic: Karnkowska et al. 2015 (https://doi.org/10.1111/jeu.12192); Zakryś et al. 2017 (https://doi.org/10.1007/978-3-319-54910-1_1). Some evidence of mixotrophy in the Euglenophyceae class (Rapaza viridis, Yamagushi et al. 2012, https://doi.org/10.1186/1471-2148-12-29; Eutreptiella eupharyngea, Yoo et al. …	[47], [48], [49], [50]
EUGLENOIDS	Eukaryota	Protozoa	Euglenozoa	Euglenozoa	Euglenophyceae	Euglenida	Euglenidae	Euglena	Conflict between DBs	NA	Literature review	Autotroph	Euglids from the Phacidae and Euglenidae famillies should be considered to be purely phototrophic: Karnkowska et al. 2015 (https://doi.org/10.1111/jeu.12192); Zakryś et al. 2017 (https://doi.org/10.1007/978-3-319-54910-1_1). Some evidence of mixotrophy in the Euglenophyceae class (Rapaza viridis, Yamagushi et al. 2012, https://doi.org/10.1186/1471-2148-12-29; Eutreptiella eupharyngea, Yoo et al. …	[47], [48], [49], [50], [29]
EUGLENOIDS	Eukaryota	Protozoa	Euglenozoa	Euglenozoa	Euglenophyceae	Euglenida	Euglenidae	Monomorphina	Single DB - suspect	NA	Literature review	Autotroph	Euglids from the Phacidae and Euglenidae famillies should be considered to be purely phototrophic: Karnkowska et al. 2015 (https://doi.org/10.1111/jeu.12192); Zakryś et al. 2017 (https://doi.org/10.1007/978-3-319-54910-1_1). Some evidence of mixotrophy in the Euglenophyceae class (Rapaza viridis, Yamagushi et al. 2012, https://doi.org/10.1186/1471-2148-12-29; Eutreptiella eupharyngea, Yoo et al. …	[47], [48], [49], [50]
EUGLENOIDS	Eukaryota	Protozoa	Euglenozoa	Euglenozoa	Euglenophyceae	Euglenida	Euglenidae	Strombomonas	Two or more DBs agree	NA	Literature review	Autotroph	Euglids from the Phacidae and Euglenidae famillies should be considered to be purely phototrophic: Karnkowska et al. 2015 (https://doi.org/10.1111/jeu.12192); Zakryś et al. 2017 (https://doi.org/10.1007/978-3-319-54910-1_1). Some evidence of mixotrophy in the Euglenophyceae class (Rapaza viridis, Yamagushi et al. 2012, https://doi.org/10.1186/1471-2148-12-29; Eutreptiella eupharyngea, Yoo et al. …	[47], [48], [49], [50]
EUGLENOIDS	Eukaryota	Protozoa	Euglenozoa	Euglenozoa	Euglenophyceae	Euglenida	Euglenidae	Trachelomonas	Conflict between DBs	NA	Literature review	Autotroph	Euglids from the Phacidae and Euglenidae famillies should be considered to be purely phototrophic: Karnkowska et al. 2015 (https://doi.org/10.1111/jeu.12192); Zakryś et al. 2017 (https://doi.org/10.1007/978-3-319-54910-1_1). Some evidence of mixotrophy in the Euglenophyceae class (Rapaza viridis, Yamagushi et al. 2012, https://doi.org/10.1186/1471-2148-12-29; Eutreptiella eupharyngea, Yoo et al. …	[47], [48], [49], [50], [51], [16]
EUGLENOIDS	Eukaryota	Protozoa	Euglenozoa	Euglenozoa	Euglenophyceae	Euglenida	Phacidae	Lepocinclis	Conflict between DBs	NA	Literature review	Autotroph	Euglids from the Phacidae and Euglenidae famillies should be considered to be purely phototrophic: Karnkowska et al. 2015 (https://doi.org/10.1111/jeu.12192); Zakryś et al. 2017 (https://doi.org/10.1007/978-3-319-54910-1_1). Some evidence of mixotrophy in the Euglenophyceae class (Rapaza viridis, Yamagushi et al. 2012, https://doi.org/10.1186/1471-2148-12-29; Eutreptiella eupharyngea, Yoo et al. …	[47], [48], [49], [50], [52], [16]
EUGLENOIDS	Eukaryota	Protozoa	Euglenozoa	Euglenozoa	Euglenophyceae	Euglenida	Phacidae	Phacus	Conflict between DBs	NA	Literature review	Autotroph	Euglids from the Phacidae and Euglenidae famillies should be considered to be purely phototrophic: Karnkowska et al. 2015 (https://doi.org/10.1111/jeu.12192); Zakryś et al. 2017 (https://doi.org/10.1007/978-3-319-54910-1_1). Some evidence of mixotrophy in the Euglenophyceae class (Rapaza viridis, Yamagushi et al. 2012, https://doi.org/10.1186/1471-2148-12-29; Eutreptiella eupharyngea, Yoo et al. …	[47], [48], [49], [50], [16], [29]
EUGLENOIDS	Eukaryota	Protozoa	Euglenozoa	Euglenozoa	Euglenophyceae	Eutreptiiida	Eutreptiidae	Eutreptia	Single DB - suspect	NA	Literature review	Autotroph	Some evidence of mixotrophy at the order level (Eutreptiella eupharyngea, Yoo et al. 2018, https://doi.org/10.1016/j.hal.2018.02.003). According to Yamagushi et al. 2012 (https://doi.org/10.1186/1471-2148-12-29), the feeding apparatus of genera from the Eutreptiidae family is vestigial, meaning that those taxa are purely phototrophic. Elsewhere, the Eutreptia genus is considered autotrophic. Give…	[50], [49]
CYANOBACTERIA	Prokaryota	Chroococcales	Cyanobacteria	Cyanobacteria	Cyanophyceae	Synechococcales	Merismopediaceae	Chroococcales	NA	NA	Cyanobacteria or Diatom	Autotroph	NA	NA
CYANOBACTERIA	Prokaryota	Eubacteria	Cyanobacteria	Cyanobacteria	Cyanophyceae	Chroococcales	Aphanothecaceae	Aphanothece	NA	NA	Cyanobacteria or Diatom	Autotroph	NA	NA
CYANOBACTERIA	Prokaryota	Eubacteria	Cyanobacteria	Cyanobacteria	Cyanophyceae	Chroococcales	Aphanothecaceae	Gloeothece	NA	NA	Cyanobacteria or Diatom	Autotroph	NA	NA
CYANOBACTERIA	Prokaryota	Eubacteria	Cyanobacteria	Cyanobacteria	Cyanophyceae	Chroococcales	Aphanothecaceae	Myxobaktron	NA	NA	Cyanobacteria or Diatom	Autotroph	NA	NA
CYANOBACTERIA	Prokaryota	Eubacteria	Cyanobacteria	Cyanobacteria	Cyanophyceae	Chroococcales	Chroococcaceae	Asterocapsa	NA	NA	Cyanobacteria or Diatom	Autotroph	NA	NA
CYANOBACTERIA	Prokaryota	Eubacteria	Cyanobacteria	Cyanobacteria	Cyanophyceae	Chroococcales	Chroococcaceae	Chondrocystis	NA	NA	Cyanobacteria or Diatom	Autotroph	NA	NA
CYANOBACTERIA	Prokaryota	Eubacteria	Cyanobacteria	Cyanobacteria	Cyanophyceae	Chroococcales	Chroococcaceae	Chroococcus	NA	NA	Cyanobacteria or Diatom	Autotroph	NA	NA
CYANOBACTERIA	Prokaryota	Eubacteria	Cyanobacteria	Cyanobacteria	Cyanophyceae	Chroococcales	Chroococcaceae	Cyanokybus	NA	NA	Cyanobacteria or Diatom	Autotroph	NA	NA
CYANOBACTERIA	Prokaryota	Eubacteria	Cyanobacteria	Cyanobacteria	Cyanophyceae	Chroococcales	Chroococcaceae	Cyanosarcina	NA	NA	Cyanobacteria or Diatom	Autotroph	NA	NA
CYANOBACTERIA	Prokaryota	Eubacteria	Cyanobacteria	Cyanobacteria	Cyanophyceae	Chroococcales	Chroococcaceae	Dactylococcopsis	NA	NA	Cyanobacteria or Diatom	Autotroph	NA	NA
CYANOBACTERIA	Prokaryota	Eubacteria	Cyanobacteria	Cyanobacteria	Cyanophyceae	Chroococcales	Chroococcaceae	Gloeocapsopsis	NA	NA	Cyanobacteria or Diatom	Autotroph	NA	NA
CYANOBACTERIA	Prokaryota	Eubacteria	Cyanobacteria	Cyanobacteria	Cyanophyceae	Chroococcales	Entophysalidaceae	Chlorogloea	NA	NA	Cyanobacteria or Diatom	Autotroph	NA	NA
CYANOBACTERIA	Prokaryota	Eubacteria	Cyanobacteria	Cyanobacteria	Cyanophyceae	Chroococcales	Entophysalidaceae	Siphononema	NA	NA	Cyanobacteria or Diatom	Autotroph	NA	NA
CYANOBACTERIA	Prokaryota	Eubacteria	Cyanobacteria	Cyanobacteria	Cyanophyceae	Chroococcales	Gomphosphaeriaceae	Gomphosphaeria	NA	NA	Cyanobacteria or Diatom	Autotroph	NA	NA
CYANOBACTERIA	Prokaryota	Eubacteria	Cyanobacteria	Cyanobacteria	Cyanophyceae	Chroococcales	Microcystaceae	Gloeocapsa	NA	NA	Cyanobacteria or Diatom	Autotroph	NA	NA
CYANOBACTERIA	Prokaryota	Eubacteria	Cyanobacteria	Cyanobacteria	Cyanophyceae	Chroococcales	Microcystaceae	Microcystis	NA	NA	Cyanobacteria or Diatom	Autotroph	NA	NA
CYANOBACTERIA	Prokaryota	Eubacteria	Cyanobacteria	Cyanobacteria	Cyanophyceae	Chroococcales	Microcystaceae	Radiocystis	NA	NA	Cyanobacteria or Diatom	Autotroph	NA	NA
CYANOBACTERIA	Prokaryota	Eubacteria	Cyanobacteria	Cyanobacteria	Cyanophyceae	Nostocales	Aphanizomenonaceae	Anabaenopsis	NA	NA	Cyanobacteria or Diatom	Autotroph	NA	NA
CYANOBACTERIA	Prokaryota	Eubacteria	Cyanobacteria	Cyanobacteria	Cyanophyceae	Nostocales	Aphanizomenonaceae	Aphanizomenon	NA	NA	Cyanobacteria or Diatom	Autotroph	NA	NA
CYANOBACTERIA	Prokaryota	Eubacteria	Cyanobacteria	Cyanobacteria	Cyanophyceae	Nostocales	Aphanizomenonaceae	Chrysosporum	NA	NA	Cyanobacteria or Diatom	Autotroph	NA	NA
CYANOBACTERIA	Prokaryota	Eubacteria	Cyanobacteria	Cyanobacteria	Cyanophyceae	Nostocales	Aphanizomenonaceae	Cuspidothrix	NA	NA	Cyanobacteria or Diatom	Autotroph	NA	NA
CYANOBACTERIA	Prokaryota	Eubacteria	Cyanobacteria	Cyanobacteria	Cyanophyceae	Nostocales	Aphanizomenonaceae	Cylindrospermopsis	NA	NA	Cyanobacteria or Diatom	Autotroph	NA	NA
CYANOBACTERIA	Prokaryota	Eubacteria	Cyanobacteria	Cyanobacteria	Cyanophyceae	Nostocales	Aphanizomenonaceae	Dolichospermum	NA	NA	Cyanobacteria or Diatom	Autotroph	NA	NA
CYANOBACTERIA	Prokaryota	Eubacteria	Cyanobacteria	Cyanobacteria	Cyanophyceae	Nostocales	Aphanizomenonaceae	Nodularia	NA	NA	Cyanobacteria or Diatom	Autotroph	NA	NA
CYANOBACTERIA	Prokaryota	Eubacteria	Cyanobacteria	Cyanobacteria	Cyanophyceae	Nostocales	Aphanizomenonaceae	Raphidiopsis	NA	NA	Cyanobacteria or Diatom	Autotroph	NA	NA
CYANOBACTERIA	Prokaryota	Eubacteria	Cyanobacteria	Cyanobacteria	Cyanophyceae	Nostocales	Calothricaceae	Calothrix	NA	NA	Cyanobacteria or Diatom	Autotroph	NA	NA
CYANOBACTERIA	Prokaryota	Eubacteria	Cyanobacteria	Cyanobacteria	Cyanophyceae	Nostocales	Gloeotrichiaceae	Gloeotrichia	NA	NA	Cyanobacteria or Diatom	Autotroph	NA	NA
CYANOBACTERIA	Prokaryota	Eubacteria	Cyanobacteria	Cyanobacteria	Cyanophyceae	Nostocales	Microchaetaceae	Tolypothrix	NA	NA	Cyanobacteria or Diatom	Autotroph	NA	NA
CYANOBACTERIA	Prokaryota	Eubacteria	Cyanobacteria	Cyanobacteria	Cyanophyceae	Nostocales	Nostocaceae	Anabaena	NA	NA	Cyanobacteria or Diatom	Autotroph	NA	NA
CYANOBACTERIA	Prokaryota	Eubacteria	Cyanobacteria	Cyanobacteria	Cyanophyceae	Nostocales	Nostocaceae	Cylindrospermum	NA	NA	Cyanobacteria or Diatom	Autotroph	NA	NA
CYANOBACTERIA	Prokaryota	Eubacteria	Cyanobacteria	Cyanobacteria	Cyanophyceae	Nostocales	Nostocaceae	Macrospermum	NA	NA	Cyanobacteria or Diatom	Autotroph	NA	NA
CYANOBACTERIA	Prokaryota	Eubacteria	Cyanobacteria	Cyanobacteria	Cyanophyceae	Nostocales	Nostocaceae	Nostoc	NA	NA	Cyanobacteria or Diatom	Autotroph	NA	NA
CYANOBACTERIA	Prokaryota	Eubacteria	Cyanobacteria	Cyanobacteria	Cyanophyceae	Nostocales	Nostocaceae	Nostocales	NA	NA	Cyanobacteria or Diatom	Autotroph	NA	NA
CYANOBACTERIA	Prokaryota	Eubacteria	Cyanobacteria	Cyanobacteria	Cyanophyceae	Nostocales	Nostocaceae	Trichormus	NA	NA	Cyanobacteria or Diatom	Autotroph	NA	NA
CYANOBACTERIA	Prokaryota	Eubacteria	Cyanobacteria	Cyanobacteria	Cyanophyceae	Nostocales	Rivulariaceae	Rivularia	NA	NA	Cyanobacteria or Diatom	Autotroph	NA	NA
CYANOBACTERIA	Prokaryota	Eubacteria	Cyanobacteria	Cyanobacteria	Cyanophyceae	Oscillatoriales	Coleofasciculaceae	Anagnostidinema	NA	NA	Cyanobacteria or Diatom	Autotroph	NA	NA
CYANOBACTERIA	Prokaryota	Eubacteria	Cyanobacteria	Cyanobacteria	Cyanophyceae	Oscillatoriales	Coleofasciculaceae	Geitlerinema	NA	NA	Cyanobacteria or Diatom	Autotroph	NA	NA
CYANOBACTERIA	Prokaryota	Eubacteria	Cyanobacteria	Cyanobacteria	Cyanophyceae	Oscillatoriales	Gomontiellaceae	Komvophoron	NA	NA	Cyanobacteria or Diatom	Autotroph	NA	NA
CYANOBACTERIA	Prokaryota	Eubacteria	Cyanobacteria	Cyanobacteria	Cyanophyceae	Oscillatoriales	Microcoleaceae	Arthrospira	NA	NA	Cyanobacteria or Diatom	Autotroph	NA	NA
CYANOBACTERIA	Prokaryota	Eubacteria	Cyanobacteria	Cyanobacteria	Cyanophyceae	Oscillatoriales	Microcoleaceae	Cyanophyceae	NA	NA	Cyanobacteria or Diatom	Autotroph	NA	NA
CYANOBACTERIA	Prokaryota	Eubacteria	Cyanobacteria	Cyanobacteria	Cyanophyceae	Oscillatoriales	Microcoleaceae	Microcoleus	NA	NA	Cyanobacteria or Diatom	Autotroph	NA	NA
CYANOBACTERIA	Prokaryota	Eubacteria	Cyanobacteria	Cyanobacteria	Cyanophyceae	Oscillatoriales	Microcoleaceae	Planktothrix	NA	NA	Cyanobacteria or Diatom	Autotroph	NA	NA
CYANOBACTERIA	Prokaryota	Eubacteria	Cyanobacteria	Cyanobacteria	Cyanophyceae	Oscillatoriales	Microcoleaceae	Tychonema	NA	NA	Cyanobacteria or Diatom	Autotroph	NA	NA
CYANOBACTERIA	Prokaryota	Eubacteria	Cyanobacteria	Cyanobacteria	Cyanophyceae	Oscillatoriales	Oscillatoriaceae	Limnoraphis	NA	NA	Cyanobacteria or Diatom	Autotroph	NA	NA
CYANOBACTERIA	Prokaryota	Eubacteria	Cyanobacteria	Cyanobacteria	Cyanophyceae	Oscillatoriales	Oscillatoriaceae	Lyngbya	NA	NA	Cyanobacteria or Diatom	Autotroph	NA	NA
CYANOBACTERIA	Prokaryota	Eubacteria	Cyanobacteria	Cyanobacteria	Cyanophyceae	Oscillatoriales	Oscillatoriaceae	Oscillatoria	NA	NA	Cyanobacteria or Diatom	Autotroph	NA	NA
CYANOBACTERIA	Prokaryota	Eubacteria	Cyanobacteria	Cyanobacteria	Cyanophyceae	Oscillatoriales	Oscillatoriaceae	Phormidium	NA	NA	Cyanobacteria or Diatom	Autotroph	NA	NA
CYANOBACTERIA	Prokaryota	Eubacteria	Cyanobacteria	Cyanobacteria	Cyanophyceae	Oscillatoriales	Phormidiaceae	Trichodesmium	NA	NA	Cyanobacteria or Diatom	Autotroph	NA	NA
CYANOBACTERIA	Prokaryota	Eubacteria	Cyanobacteria	Cyanobacteria	Cyanophyceae	Spirulinales	Spirulinaceae	Glaucospira	NA	NA	Cyanobacteria or Diatom	Autotroph	NA	NA
CYANOBACTERIA	Prokaryota	Eubacteria	Cyanobacteria	Cyanobacteria	Cyanophyceae	Spirulinales	Spirulinaceae	Spirulina	NA	NA	Cyanobacteria or Diatom	Autotroph	NA	NA
CYANOBACTERIA	Prokaryota	Eubacteria	Cyanobacteria	Cyanobacteria	Cyanophyceae	Synechococcales	Coelosphaeriaceae	Coelomoron	NA	NA	Cyanobacteria or Diatom	Autotroph	NA	NA
CYANOBACTERIA	Prokaryota	Eubacteria	Cyanobacteria	Cyanobacteria	Cyanophyceae	Synechococcales	Coelosphaeriaceae	Coelosphaerium	NA	NA	Cyanobacteria or Diatom	Autotroph	NA	NA
CYANOBACTERIA	Prokaryota	Eubacteria	Cyanobacteria	Cyanobacteria	Cyanophyceae	Synechococcales	Coelosphaeriaceae	Snowella	NA	NA	Cyanobacteria or Diatom	Autotroph	NA	NA
CYANOBACTERIA	Prokaryota	Eubacteria	Cyanobacteria	Cyanobacteria	Cyanophyceae	Synechococcales	Coelosphaeriaceae	Woronichinia	NA	NA	Cyanobacteria or Diatom	Autotroph	NA	NA
CYANOBACTERIA	Prokaryota	Eubacteria	Cyanobacteria	Cyanobacteria	Cyanophyceae	Synechococcales	Leptolyngbyaceae	Leibleinia	NA	NA	Cyanobacteria or Diatom	Autotroph	NA	NA
CYANOBACTERIA	Prokaryota	Eubacteria	Cyanobacteria	Cyanobacteria	Cyanophyceae	Synechococcales	Leptolyngbyaceae	Leptolyngbya	NA	NA	Cyanobacteria or Diatom	Autotroph	NA	NA
CYANOBACTERIA	Prokaryota	Eubacteria	Cyanobacteria	Cyanobacteria	Cyanophyceae	Synechococcales	Leptolyngbyaceae	Limnolyngbya	NA	NA	Cyanobacteria or Diatom	Autotroph	NA	NA
CYANOBACTERIA	Prokaryota	Eubacteria	Cyanobacteria	Cyanobacteria	Cyanophyceae	Synechococcales	Leptolyngbyaceae	Planktolyngbya	NA	NA	Cyanobacteria or Diatom	Autotroph	NA	NA
CYANOBACTERIA	Prokaryota	Eubacteria	Cyanobacteria	Cyanobacteria	Cyanophyceae	Synechococcales	Leptolyngbyaceae	Romeria	NA	NA	Cyanobacteria or Diatom	Autotroph	NA	NA
CYANOBACTERIA	Prokaryota	Eubacteria	Cyanobacteria	Cyanobacteria	Cyanophyceae	Synechococcales	Merismopediaceae	Aphanocapsa	NA	NA	Cyanobacteria or Diatom	Autotroph	NA	NA
CYANOBACTERIA	Prokaryota	Eubacteria	Cyanobacteria	Cyanobacteria	Cyanophyceae	Synechococcales	Merismopediaceae	Eucapsis	NA	NA	Cyanobacteria or Diatom	Autotroph	NA	NA
CYANOBACTERIA	Prokaryota	Eubacteria	Cyanobacteria	Cyanobacteria	Cyanophyceae	Synechococcales	Merismopediaceae	Limnococcus	NA	NA	Cyanobacteria or Diatom	Autotroph	NA	NA
CYANOBACTERIA	Prokaryota	Eubacteria	Cyanobacteria	Cyanobacteria	Cyanophyceae	Synechococcales	Merismopediaceae	Merismopedia	NA	NA	Cyanobacteria or Diatom	Autotroph	NA	NA
CYANOBACTERIA	Prokaryota	Eubacteria	Cyanobacteria	Cyanobacteria	Cyanophyceae	Synechococcales	Merismopediaceae	Pannus	NA	NA	Cyanobacteria or Diatom	Autotroph	NA	NA
CYANOBACTERIA	Prokaryota	Eubacteria	Cyanobacteria	Cyanobacteria	Cyanophyceae	Synechococcales	Merismopediaceae	Synechocystis	NA	NA	Cyanobacteria or Diatom	Autotroph	NA	NA
CYANOBACTERIA	Prokaryota	Eubacteria	Cyanobacteria	Cyanobacteria	Cyanophyceae	Synechococcales	Pseudanabaenaceae	Limnothrix	NA	NA	Cyanobacteria or Diatom	Autotroph	NA	NA
CYANOBACTERIA	Prokaryota	Eubacteria	Cyanobacteria	Cyanobacteria	Cyanophyceae	Synechococcales	Pseudanabaenaceae	Pseudanabaena	NA	NA	Cyanobacteria or Diatom	Autotroph	NA	NA
CYANOBACTERIA	Prokaryota	Eubacteria	Cyanobacteria	Cyanobacteria	Cyanophyceae	Synechococcales	Synechococcaceae	Anathece	NA	NA	Cyanobacteria or Diatom	Autotroph	NA	NA
CYANOBACTERIA	Prokaryota	Eubacteria	Cyanobacteria	Cyanobacteria	Cyanophyceae	Synechococcales	Synechococcaceae	Cyanobium	NA	NA	Cyanobacteria or Diatom	Autotroph	NA	NA
CYANOBACTERIA	Prokaryota	Eubacteria	Cyanobacteria	Cyanobacteria	Cyanophyceae	Synechococcales	Synechococcaceae	Cyanodictyon	NA	NA	Cyanobacteria or Diatom	Autotroph	NA	NA
CYANOBACTERIA	Prokaryota	Eubacteria	Cyanobacteria	Cyanobacteria	Cyanophyceae	Synechococcales	Synechococcaceae	Cyanonephron	NA	NA	Cyanobacteria or Diatom	Autotroph	NA	NA
CYANOBACTERIA	Prokaryota	Eubacteria	Cyanobacteria	Cyanobacteria	Cyanophyceae	Synechococcales	Synechococcaceae	Cyanothece	NA	NA	Cyanobacteria or Diatom	Autotroph	NA	NA
CYANOBACTERIA	Prokaryota	Eubacteria	Cyanobacteria	Cyanobacteria	Cyanophyceae	Synechococcales	Synechococcaceae	Lemmermaniella	NA	NA	Cyanobacteria or Diatom	Autotroph	NA	NA
CYANOBACTERIA	Prokaryota	Eubacteria	Cyanobacteria	Cyanobacteria	Cyanophyceae	Synechococcales	Synechococcaceae	Lemmermanniella	NA	NA	Cyanobacteria or Diatom	Autotroph	NA	NA
CYANOBACTERIA	Prokaryota	Eubacteria	Cyanobacteria	Cyanobacteria	Cyanophyceae	Synechococcales	Synechococcaceae	Rhabdoderma	NA	NA	Cyanobacteria or Diatom	Autotroph	NA	NA
CYANOBACTERIA	Prokaryota	Eubacteria	Cyanobacteria	Cyanobacteria	Cyanophyceae	Synechococcales	Synechococcaceae	Rhabdogloea	NA	NA	Cyanobacteria or Diatom	Autotroph	NA	NA
CYANOBACTERIA	Prokaryota	Eubacteria	Cyanobacteria	Cyanobacteria	Cyanophyceae	Synechococcales	Synechococcaceae	Synechococcus	NA	NA	Cyanobacteria or Diatom	Autotroph	NA	NA
CYANOBACTERIA	Prokaryota	Eubacteria	Cyanobacteria	Cyanobacteria	Cyanophyceae	Synechococcales	Synechococcales familia incertae sedis	Heteroleibleinia	NA	NA	Cyanobacteria or Diatom	Autotroph	NA	NA
CYANOBACTERIA	Prokaryota	Eubacteria	Cyanobacteria	Cyanobacteria	Cyanophyceae	Synechococcales	Synechococcales familia incertae sedis	Jaaginema	NA	NA	Cyanobacteria or Diatom	Autotroph	NA	NA
CYANOBACTERIA	Prokaryota	Eubacteria	Cyanobacteria	Cyanobacteria	Cyanophyceae	Synechococcales	Synechococcophycidae	Cyanogranis	NA	NA	Cyanobacteria or Diatom	Autotroph	NA	NA
