# Supplementary material for: A database of nutritional strategies of nanoplankton genera present in North American lake surface waters
Source: J Plankton Res. 2024 Jul 10;47(1):fbae035. doi: 10.1093/plankt/fbae035 (PMC11774204; doi:10.1093/plankt/fbae035)
Supplement: ReadmeCSV_metadata_LeNoachBeisner_fbae035 [file readmecsv_metadata_lenoachbeisner_fbae035.zip]

Archive with 1 entries (1 files):
- ReadmeCSV_metadata_LeNoachBeisner_fbae035.csv
