# Supplementary material for: A database of nutritional strategies of nanoplankton genera present in North American lake surface waters
Source: J Plankton Res. 2024 Jul 10;47(1):fbae035. doi: 10.1093/plankt/fbae035 (PMC11774204; doi:10.1093/plankt/fbae035)
Supplement: ReadmeCSV_metadata_LeNoachBeisner_fbae035 [file readmecsv_metadata_lenoachbeisner_fbae035.zip › ReadmeCSV_metadata_LeNoachBeisner_fbae035.csv]

APPENDIX 1 for: A database of nutritional strategies of nanoplankton genera present in North American lake surface waters
Philippe Le Noac’h & Beatrix E. Beisner*
Contact: beisner.beatrix@uqam.ca
Copyright restrictions: Licence Creative Commons Attribution CC-BY-NC-ND. Anyone can share this material, provided it remains unaltered in any way, this is not done for commercial purposes, and the original authors are credited and cited.
Table 1. Descriptions of all columns present in the data set. All values in the dataset are character strings
Column name	Definition
Classic group name	Name of the group used classically in the literature
Empire	Taxonomic information about the taxon: Empire
Kingdom	Taxonomic information about the taxon: Kingdom
Phylum	Taxonomic information about the taxon: Phylum
Former Phylum name	Taxonomic information about the taxon: former Phylum name
Class	Taxonomic information about the taxon: Class
Order	Taxonomic information about the taxon: Order
Family	Taxonomic information about the taxon: Family
Genus	Taxonomic information about the taxon: Genus Also the taxonomic level at which the nutrition strategy assignment is performed.
DB_agreement	Agreement status among the three nanoplankton trait databases. Possible values are: - NA (if the taxa is a cyanobacterial genera or a diatom genera) - Single DB - suspect -> the genus is featured in only one single database; a taxonomic evaluation of the strategy or a literature search is required. - Conflict between DBs -> The databases do not agree on the strategy of the genus; a taxonomic eval…
EvalTaxo_Level	Taxonomic level at which the taxonomic evaluation of the genus trophic strategy was applied. Three values: - Family - Order - NA (strategy already identified, or no results yielded by the taxonomic evaluation)
Method_for_final_decision	Method used to assign a nutrition strategy to the genus. Possible values are: - Cyanobacteria or Diatom - Databases search - Literature review - Taxonomic inference
Final_Nutrition_Strategy	Nutrition strategy attributed to the genus. Possible values are: - Autotroph - Mixotroph - Heterotroph
Comment_LiteratureSearch	Comment about the literature review for a given genus (including relevant references)
Ref_Metadata	Numeric code of the relevant references found during the literature review (see the Reference section of this metadata file for complete citations). Value is NA when the nutrition strategy was not inferred by a literature review or when no relevant reference was found during the review process.
